# Supplementary material for: Targeting GLP-1R and IL-17A suppresses obesity-induced leukemia in an oncogenic PTPN11 mutation–driven model
Source: J Clin Invest. 2026 Jun 23;136(15):e202856. doi: 10.1172/JCI202856 (PMC13430024; doi:10.1172/JCI202856)
Supplement: Supplemental data set 1 [file jci-136-202856-s182.xlsx]

## Sheet: Variant_data
variant_id	consequence	hgvsp	pval	beta	allele_count	homozygote_count	allele_number	allele_frequency
12-112477919-C-A	synonymous_variant	ENSP00000489597.1:p.Gly332=	3.22095e-05	2.4935	2	0	735920	2.71769e-06
12-112472981-G-A	missense_variant	ENSP00000489597.1:p.Arg265Gln	0.0019649	-0.92836	9	0	735256	1.22406e-05
12-112477719-A-G	missense_variant	ENSP00000489597.1:p.Asn308Asp	0.00196841	-1.31267	4	0	734342	5.44705e-06
12-112489047-C-A	missense_variant	ENSP00000489597.1:p.Pro495Thr	0.00232653	-2.58292	1	0	735924	1.35884e-06
12-112446394-G-A	missense_variant	ENSP00000489597.1:p.Val45Ile	0.00268696	2.54596	1	0	735924	1.35884e-06
12-112472968-C-T	missense_variant	ENSP00000489597.1:p.Leu261Phe	0.00682209	-1.32493	3	0	734928	4.08203e-06
12-112477874-G-A	synonymous_variant	ENSP00000489597.1:p.Lys317=	0.00743744	0.655443	11	0	735920	1.49473e-05
12-112502194-G-A	synonymous_variant	ENSP00000489597.1:p.Ala554=	0.008184	1.00318	5	0	735906	6.79435e-06
12-112486532-G-A	missense_variant	ENSP00000489597.1:p.Val432Met	0.00829354	-0.791713	7	0	735914	9.51198e-06
12-112450408-G-C	missense_variant	ENSP00000489597.1:p.Glu76Asp	0.00843187	-2.23452	1	0	735790	1.35908e-06
12-112472954-A-G	missense_variant	ENSP00000489597.1:p.Gln256Arg	0.00877256	-2.22306	1	0	733444	1.36343e-06
12-112472949-A-G	synonymous_variant	ENSP00000489597.1:p.Leu254=	0.0107705	2.1631	1	0	732612	1.36498e-06
12-112488466-C-T	missense_variant	ENSP00000489597.1:p.Thr472Met	0.0108017	-1.08111	4	0	735094	5.44148e-06
12-112419116-C-T	missense_variant	ENSP00000489597.1:p.Thr2Ile	0.0112008	-1.52133	2	0	735924	2.71767e-06
12-112453318-C-T	synonymous_variant	ENSP00000489597.1:p.Arg152=	0.0119246	-0.615717	12	0	735910	1.63063e-05
12-112450497-A-G	missense_variant	ENSP00000489597.1:p.Asp106Gly	0.0128005	-1.4931	2	0	735868	2.71788e-06
12-112450355-A-G	missense_variant	ENSP00000489597.1:p.Thr59Ala	0.0188151	-1.40902	1	0	735344	1.35991e-06
12-112502226-C-T	missense_variant	ENSP00000489597.1:p.Pro565Leu	0.0202468	-0.139299	187	0	735706	0.000254178
12-112489044-G-A	missense_variant	ENSP00000489597.1:p.Val494Ile	0.0218491	-1.12298	3	0	735922	4.07652e-06
12-112489086-A-G	missense_variant	ENSP00000489597.1:p.Met508Val	0.0242288	-1.35164	2	0	735906	2.71774e-06
12-112477928-A-G	synonymous_variant	ENSP00000489597.1:p.Gln335=	0.0269729	-1.87623	1	0	735926	1.35883e-06
12-112489048-C-T	missense_variant	ENSP00000489597.1:p.Pro495Leu	0.0279366	-1.31848	2	0	735926	2.71766e-06
12-112450359-G-C	missense_variant	ENSP00000489597.1:p.Gly60Ala	0.0280432	-1.86331	1	0	735372	1.35986e-06
12-112454641-T-C	synonymous_variant	ENSP00000489597.1:p.Pro201=	0.0310876	1.82877	1	0	735714	1.35922e-06
12-112450368-A-G	missense_variant	ENSP00000489597.1:p.Tyr63Cys	0.0316908	-0.814957	5	0	735348	6.7995e-06
12-112482206-G-A	splice_donor_variant		0.0323583	-1.81523	1	0	735780	1.3591e-06
12-112450469-G-C	missense_variant	ENSP00000489597.1:p.Glu97Gln	0.0329798	-0.286052	37	0	735918	5.02773e-05
12-112504703-A-G	missense_variant	ENSP00000489597.1:p.Glu578Gly	0.0347846	1.7905	1	0	705948	1.41653e-06
12-112502202-C-T	missense_variant	ENSP00000489597.1:p.Thr557Met	0.0370584	-0.0547394	988	1	735904	0.00134257
12-112482172-G-A	synonymous_variant	ENSP00000489597.1:p.Thr397=	0.0374992	-1.76461	1	0	735818	1.35903e-06
12-112489076-G-A	synonymous_variant	ENSP00000489597.1:p.Gln504=	0.0420611	1.72443	1	0	735924	1.35884e-06
12-112446357-G-A	synonymous_variant	ENSP00000489597.1:p.Arg32=	0.0466016	-1.19362	2	0	735924	2.71767e-06
12-112486615-C-T	synonymous_variant	ENSP00000489597.1:p.Val459=	0.0469663	0.636943	7	0	735926	9.51183e-06
12-112489084-G-A	missense_variant	ENSP00000489597.1:p.Gly507Glu	0.0482922	-1.67511	1	0	735922	1.35884e-06
12-112450364-T-A	missense_variant	ENSP00000489597.1:p.Tyr62Asn	0.0495778	-1.6656	1	0	735360	1.35988e-06
12-112488482-T-C	synonymous_variant	ENSP00000489597.1:p.Asp477=	0.0600532	1.12788	2	0	734960	2.72124e-06
12-112454654-T-C	synonymous_variant	ENSP00000489597.1:p.Leu206=	0.0606898	-0.324802	25	0	735224	3.40032e-05
12-112482133-T-G	synonymous_variant	ENSP00000489597.1:p.Arg384=	0.0668057	1.55482	1	0	728398	1.37288e-06
12-112454596-G-T	synonymous_variant	ENSP00000489597.1:p.Arg186=	0.0669753	-0.26266	34	0	735854	4.62048e-05
12-112473011-A-C	missense_variant	ENSP00000489597.1:p.Asn275Thr	0.0723342	-0.311166	23	0	732512	3.13988e-05
12-112456016-G-T	missense_variant	ENSP00000489597.1:p.Ala237Ser	0.0766275	1.50191	1	0	735230	1.36012e-06
12-112486528-C-T	synonymous_variant	ENSP00000489597.1:p.His430=	0.0768921	-0.375146	14	0	735926	1.90237e-05
12-112489168-A-C	missense_variant	ENSP00000489597.1:p.Glu535Ala	0.085402	-1.03177	1	0	735926	1.35883e-06
12-112472969-T-C	missense_variant	ENSP00000489597.1:p.Leu261Pro	0.0858585	-1.45698	1	0	734970	1.3606e-06
12-112453332-A-G	missense_variant	ENSP00000489597.1:p.Lys157Arg	0.0859878	-0.728215	4	0	735926	5.43533e-06
12-112486483-G-A	synonymous_variant	ENSP00000489597.1:p.Thr415=	0.0922816	-0.824471	3	0	735784	4.07728e-06
12-112454626-T-C	synonymous_variant	ENSP00000489597.1:p.His196=	0.0929539	-0.822768	3	0	735884	4.07673e-06
12-112450509-A-G	missense_variant	ENSP00000489597.1:p.Glu110Gly	0.100998	1.39115	1	0	735642	1.35936e-06
12-112446343-A-G	missense_variant	ENSP00000489597.1:p.Ser28Gly	0.102173	0.980329	2	0	735918	2.71769e-06
12-112450427-G-A	missense_variant	ENSP00000489597.1:p.Glu83Lys	0.108482	-1.36151	1	0	735890	1.3589e-06
12-112472947-C-G	missense_variant	ENSP00000489597.1:p.Leu254Val	0.113245	-1.34343	1	0	732602	1.365e-06
12-112504698-G-T	missense_variant	ENSP00000489597.1:p.Met576Ile	0.119352	-1.32114	1	0	701492	1.42553e-06
12-112472955-A-G	synonymous_variant	ENSP00000489597.1:p.Gln256=	0.128149	-1.29055	1	0	732244	1.36566e-06
12-112453238-T-C	synonymous_variant	ENSP00000489597.1:p.Leu126=	0.128738	-0.263048	24	0	735902	3.2613e-05
12-112450397-A-G	missense_variant	ENSP00000489597.1:p.Thr73Ala	0.128765	-1.28847	1	0	735722	1.35921e-06
12-112450353-A-G	missense_variant	ENSP00000489597.1:p.Asn58Ser	0.130657	-0.156653	61	0	735320	8.29571e-05
12-112454578-C-T	synonymous_variant	ENSP00000489597.1:p.Asp180=	0.130931	0.162732	59	0	734942	8.02784e-05
12-112502227-G-A	synonymous_variant	ENSP00000489597.1:p.Pro565=	0.133862	1.27157	1	0	735718	1.35922e-06
12-112482162-A-G	missense_variant	ENSP00000489597.1:p.His394Arg	0.14376	-0.876884	1	0	735744	1.35917e-06
12-112473013-A-C	missense_variant	ENSP00000489597.1:p.Lys276Gln	0.144961	-1.23639	1	0	731902	1.3663e-06
12-112504720-T-C	missense_variant	ENSP00000489597.1:p.Tyr584His	0.146462	1.23179	1	0	716500	1.39567e-06
12-112477672-T-C	missense_variant	ENSP00000489597.1:p.Leu292Pro	0.147434	1.22882	1	0	735176	1.36022e-06
12-112477966-A-T	missense_variant	ENSP00000489597.1:p.Glu348Val	0.153446	-0.541506	5	0	735926	6.79416e-06
12-112482143-G-A	missense_variant	ENSP00000489597.1:p.Val388Ile	0.154732	-0.853519	2	0	733994	2.72482e-06
12-112450424-A-G	missense_variant	ENSP00000489597.1:p.Met82Val	0.155498	-0.276418	16	0	735772	2.17459e-05
12-112502249-T-C	missense_variant	ENSP00000489597.1:p.Cys573Arg	0.159842	0.359501	11	0	734278	1.49807e-05
12-112489091-C-T	synonymous_variant	ENSP00000489597.1:p.Val509=	0.163446	-0.83586	2	0	735910	2.71772e-06
12-112477926-CA-C	frameshift_variant	ENSP00000489597.1:p.Asn336ThrfsTer3	0.166147	-1.17457	1	0	735920	1.35884e-06
12-112502240-A-G	missense_variant	ENSP00000489597.1:p.Thr570Ala	0.169153	-0.52158	5	0	735124	6.80157e-06
12-112456030-T-C	synonymous_variant	ENSP00000489597.1:p.Asp241=	0.177972	-0.659705	2	0	730128	2.73925e-06
12-112486466-C-G	missense_variant	ENSP00000489597.1:p.Leu410Val	0.179032	-1.13983	1	0	734740	1.36103e-06
12-112486540-C-T	synonymous_variant	ENSP00000489597.1:p.Ser434=	0.186851	0.423188	7	0	735924	9.51185e-06
12-112453231-G-A	synonymous_variant	ENSP00000489597.1:p.Glu123=	0.190138	-0.641646	3	0	735880	4.07675e-06
12-112489068-C-G	missense_variant	ENSP00000489597.1:p.Arg502Gly	0.19457	1.10031	1	0	735898	1.35888e-06
12-112477966-A-G	missense_variant	ENSP00000489597.1:p.Glu348Gly	0.198099	0.412648	7	0	735926	9.51183e-06
12-112477677-G-A	missense_variant	ENSP00000489597.1:p.Asp294Asn	0.198121	-0.545812	4	0	735374	5.43941e-06
12-112486605-C-A	missense_variant	ENSP00000489597.1:p.Ala456Glu	0.198655	1.09033	1	0	735926	1.35883e-06
12-112450416-A-G	missense_variant	ENSP00000489597.1:p.Gln79Arg	0.198785	-0.770757	1	0	735834	1.359e-06
12-112482202-A-T	synonymous_variant	ENSP00000489597.1:p.Gly407=	0.199728	1.08774	1	0	735842	1.35899e-06
12-112456016-G-A	missense_variant	ENSP00000489597.1:p.Ala237Thr	0.202825	-1.0803	1	0	735230	1.36012e-06
12-112502164-C-A	missense_variant	ENSP00000489597.1:p.His544Gln	0.208722	1.06633	1	0	735658	1.35933e-06
12-112419121-C-G	missense_variant	ENSP00000489597.1:p.Arg4Gly	0.220196	-0.735362	2	0	735926	2.71766e-06
12-112489141-T-C	missense_variant	ENSP00000489597.1:p.Ile526Thr	0.231083	1.01585	2	0	735926	2.71766e-06
12-112489068-C-T	missense_variant	ENSP00000489597.1:p.Arg502Trp	0.234742	-0.450759	5	0	735898	6.79442e-06
12-112456031-A-G	missense_variant	ENSP00000489597.1:p.Lys242Glu	0.237229	0.708936	3	0	733030	4.0926e-06
12-112450346-A-G	missense_variant	ENSP00000489597.1:p.Ile56Val	0.242134	-0.701559	1	0	735092	1.36037e-06
12-112477975-G-C	missense_variant	ENSP00000489597.1:p.Arg351Pro	0.244176	0.987884	1	0	735926	1.35883e-06
12-112482157-C-T	synonymous_variant	ENSP00000489597.1:p.Ala392=	0.252765	0.970111	1	0	735578	1.35948e-06
12-112455999-G-A	missense_variant	ENSP00000489597.1:p.Arg231Gln	0.25634	0.962825	1	0	735376	1.35985e-06
12-112450344-A-G	missense_variant	ENSP00000489597.1:p.Lys55Arg	0.261346	-0.673713	2	0	734956	2.72125e-06
12-112453317-G-A	missense_variant	ENSP00000489597.1:p.Arg152His	0.263454	-0.263094	13	0	735916	1.76651e-05
12-112486599-T-C	missense_variant	ENSP00000489597.1:p.Met454Thr	0.265145	-0.272866	11	0	735926	1.49472e-05
12-112450435-C-T	synonymous_variant	ENSP00000489597.1:p.His85=	0.27191	0.0814434	122	0	735886	0.000165787
12-112482158-G-A	missense_variant	ENSP00000489597.1:p.Ala393Thr	0.272618	0.379917	4	0	735628	5.43753e-06
12-112486466-C-T	synonymous_variant	ENSP00000489597.1:p.Leu410=	0.2737	-0.656537	2	0	734740	2.72205e-06
12-112489037-T-C	synonymous_variant	ENSP00000489597.1:p.Asp491=	0.276807	0.922508	1	0	735926	1.35883e-06
12-112482154-C-T	synonymous_variant	ENSP00000489597.1:p.Ser391=	0.278259	0.306569	8	0	735376	1.08788e-05
12-112502164-C-T	synonymous_variant	ENSP00000489597.1:p.His544=	0.278623	-0.191632	21	0	735658	2.85459e-05
12-112477919-C-T	synonymous_variant	ENSP00000489597.1:p.Gly332=	0.282077	-0.322596	7	0	735920	9.5119e-06
12-112450420-T-C	synonymous_variant	ENSP00000489597.1:p.Tyr80=	0.28232	-0.911962	1	0	735706	1.35924e-06
12-112477976-A-C	synonymous_variant	ENSP00000489597.1:p.Arg351=	0.282766	-0.911139	1	0	735926	1.35883e-06
12-112477980-A-C	missense_variant	ENSP00000489597.1:p.Ile353Leu	0.284486	0.907986	1	0	735926	1.35883e-06
12-112473031-A-G	missense_variant	ENSP00000489597.1:p.Ile282Val	0.285498	-0.905972	1	0	724348	1.38055e-06
12-112502190-T-A	missense_variant	ENSP00000489597.1:p.Leu553Gln	0.285738	-0.640306	1	0	735918	1.35885e-06
12-112482158-G-C	missense_variant	ENSP00000489597.1:p.Ala393Pro	0.297972	0.882847	1	0	735628	1.35938e-06
12-112450416-A-C	missense_variant	ENSP00000489597.1:p.Gln79Pro	0.307725	-0.6118	2	0	735834	2.718e-06
12-112489043-C-T	synonymous_variant	ENSP00000489597.1:p.Asp493=	0.309835	-0.430739	4	0	735922	5.43536e-06
12-112486612-G-A	synonymous_variant	ENSP00000489597.1:p.Pro458=	0.31015	-0.128349	45	0	735922	6.11478e-05
12-112419117-A-G	synonymous_variant	ENSP00000489597.1:p.Thr2=	0.312471	-0.383163	5	0	735924	6.79418e-06
12-112482128-A-G	missense_variant	ENSP00000489597.1:p.Met383Val	0.313623	0.854737	1	0	724298	1.38065e-06
12-112453349-G-A	missense_variant	ENSP00000489597.1:p.Gly163Ser	0.315032	-0.138264	36	0	735922	4.89182e-05
12-112453313-G-C	missense_variant	ENSP00000489597.1:p.Val151Leu	0.316893	-0.848981	1	0	735926	1.35883e-06
12-112456023-C-A	missense_variant	ENSP00000489597.1:p.Thr239Asn	0.320776	-0.842185	1	0	734528	1.36142e-06
12-112477908-G-A	missense_variant	ENSP00000489597.1:p.Ala329Thr	0.323154	-0.838066	1	0	735918	1.35885e-06
12-112453305-T-C	missense_variant	ENSP00000489597.1:p.Val148Ala	0.32443	0.835855	1	0	735922	1.35884e-06
12-112455998-C-T	stop_gained	ENSP00000489597.1:p.Arg231Ter	0.330479	-0.825472	1	0	735330	1.35993e-06
12-112478014-A-G	missense_variant	ENSP00000489597.1:p.Lys364Arg	0.331028	0.824536	1	0	735926	1.35883e-06
12-112477679-T-G	missense_variant	ENSP00000489597.1:p.Asp294Glu	0.331588	-0.475492	3	0	735424	4.07928e-06
12-112489170-G-A	missense_variant	ENSP00000489597.1:p.Glu536Lys	0.333792	-0.409917	4	0	735926	5.43533e-06
12-112486461-TG-T	splice_acceptor_variant		0.336295	-0.407818	5	0	732910	6.82212e-06
12-112453366-C-T	synonymous_variant	ENSP00000489597.1:p.Thr168=	0.33904	0.810976	1	0	735922	1.35884e-06
12-112450492-T-C	synonymous_variant	ENSP00000489597.1:p.Cys104=	0.343254	0.303873	6	0	735888	8.15341e-06
12-112454575-C-T	synonymous_variant	ENSP00000489597.1:p.Tyr179=	0.343852	-0.189257	15	0	734540	2.04209e-05
12-112488493-A-G	missense_variant	ENSP00000489597.1:p.Asp481Gly	0.352757	0.557363	2	0	734058	2.72458e-06
12-112482152-A-G	missense_variant	ENSP00000489597.1:p.Ser391Gly	0.354638	0.785159	1	0	735404	1.3598e-06
12-112454593-A-G	synonymous_variant	ENSP00000489597.1:p.Glu185=	0.355209	0.217515	11	0	735816	1.49494e-05
12-112477676-C-T	synonymous_variant	ENSP00000489597.1:p.His293=	0.356728	0.451346	3	0	735276	4.0801e-06
12-112453316-C-T	missense_variant	ENSP00000489597.1:p.Arg152Cys	0.359776	0.776827	1	0	735892	1.3589e-06
12-112489034-C-T	synonymous_variant	ENSP00000489597.1:p.Cys490=	0.364668	0.443946	3	0	735924	4.07651e-06
12-112486593-G-A	missense_variant	ENSP00000489597.1:p.Ser452Asn	0.377874	0.305379	6	0	735924	8.15302e-06
12-112454600-G-T	missense_variant	ENSP00000489597.1:p.Asp188Tyr	0.38072	0.743546	1	0	735884	1.35891e-06
12-112446325-A-C	missense_variant	ENSP00000489597.1:p.Thr22Pro	0.38837	0.731679	1	0	735904	1.35887e-06
12-112454603-T-G	missense_variant	ENSP00000489597.1:p.Ser189Ala	0.388433	0.731586	1	0	735880	1.35892e-06
12-112482112-A-C	synonymous_variant	ENSP00000489597.1:p.Leu377=	0.395242	-0.105196	46	0	716800	6.41741e-05
12-112446290-A-G	missense_variant	ENSP00000489597.1:p.Asn10Ser	0.398414	0.133023	26	0	735920	3.53299e-05
12-112502203-G-A	synonymous_variant	ENSP00000489597.1:p.Thr557=	0.398515	-0.191409	11	0	735920	1.49473e-05
12-112450378-T-C	synonymous_variant	ENSP00000489597.1:p.Tyr66=	0.398837	-0.715677	1	0	735300	1.35999e-06
12-112446393-C-T	synonymous_variant	ENSP00000489597.1:p.Ser44=	0.399304	0.164029	20	0	735924	2.71767e-05
12-112446364-A-C	missense_variant	ENSP00000489597.1:p.Lys35Gln	0.400713	-0.712831	1	0	735920	1.35884e-06
12-112453273-A-T	synonymous_variant	ENSP00000489597.1:p.Val137=	0.401047	0.503691	2	0	735882	2.71783e-06
12-112482204-A-G	missense_variant	ENSP00000489597.1:p.Gln408Arg	0.402126	-0.268624	7	0	735832	9.51304e-06
12-112419113-T-G	start_lost	ENSP00000489597.1:p.Met1?	0.403532	-0.708569	1	0	735924	1.35884e-06
12-112502241-C-T	missense_variant	ENSP00000489597.1:p.Thr570Met	0.405697	-0.498747	2	0	734850	2.72164e-06
12-112477694-G-A	synonymous_variant	ENSP00000489597.1:p.Glu299=	0.408191	-0.194585	13	0	735552	1.76738e-05
12-112477690-A-G	missense_variant	ENSP00000489597.1:p.Asn298Ser	0.409958	-0.28534	6	0	735592	8.1567e-06
12-112477676-C-G	missense_variant	ENSP00000489597.1:p.His293Gln	0.412323	-0.106056	40	0	735276	5.44013e-05
12-112453381-C-G	synonymous_variant	ENSP00000489597.1:p.Arg173=	0.4124	-0.695288	1	0	735904	1.35887e-06
12-112446304-G-A	missense_variant	ENSP00000489597.1:p.Glu15Lys	0.413011	0.694387	1	0	735920	1.35884e-06
12-112453365-C-G	missense_variant	ENSP00000489597.1:p.Thr168Ser	0.41411	0.692755	1	0	735922	1.35884e-06
12-112486461-T-C	splice_acceptor_variant		0.414285	-0.692507	1	0	732910	1.36442e-06
12-112453319-A-G	missense_variant	ENSP00000489597.1:p.Thr153Ala	0.415984	0.689965	1	0	735926	1.35883e-06
12-112482198-T-C	missense_variant	ENSP00000489597.1:p.Val406Ala	0.419036	-0.685459	1	0	735872	1.35893e-06
12-112477900-G-A	missense_variant	ENSP00000489597.1:p.Ser326Asn	0.42061	-0.483068	2	0	735924	2.71767e-06
12-112489078-G-A	missense_variant	ENSP00000489597.1:p.Arg505Lys	0.422205	-0.4814	2	0	735918	2.71769e-06
12-112477728-A-G	missense_variant	ENSP00000489597.1:p.Met311Val	0.435206	-0.661891	1	0	733844	1.36269e-06
12-112486616-G-A	missense_variant	ENSP00000489597.1:p.Val460Met	0.446159	0.161564	16	0	735926	2.17413e-05
12-112477877-C-T	synonymous_variant	ENSP00000489597.1:p.Cys318=	0.448766	0.642533	1	0	735918	1.35885e-06
12-112450406-G-A	missense_variant	ENSP00000489597.1:p.Glu76Lys	0.44918	-0.370625	4	0	732006	5.46444e-06
12-112486516-C-G	synonymous_variant	ENSP00000489597.1:p.Thr426=	0.449841	-0.226632	7	0	735924	9.51185e-06
12-112482132-G-A	missense_variant	ENSP00000489597.1:p.Arg384His	0.450795	-0.639652	1	0	727360	1.37484e-06
12-112450391-T-C	missense_variant	ENSP00000489597.1:p.Phe71Leu	0.450849	0.639579	1	0	735624	1.35939e-06
12-112486531-C-T	synonymous_variant	ENSP00000489597.1:p.Gly431=	0.452488	-0.637267	1	0	735920	1.35884e-06
12-112450477-A-G	synonymous_variant	ENSP00000489597.1:p.Lys99=	0.454416	0.634548	1	0	735914	1.35885e-06
12-112489097-A-G	synonymous_variant	ENSP00000489597.1:p.Thr511=	0.456428	0.631733	1	0	735922	1.35884e-06
12-112454658-G-C	missense_variant	ENSP00000489597.1:p.Gly207Ala	0.457454	-0.630291	1	0	734374	1.3617e-06
12-112502240-A-T	missense_variant	ENSP00000489597.1:p.Thr570Ser	0.459282	0.174107	14	0	735124	1.90444e-05
12-112454655-T-C	missense_variant	ENSP00000489597.1:p.Leu206Ser	0.462802	-0.622819	1	0	734926	1.36068e-06
12-112455988-A-G	synonymous_variant	ENSP00000489597.1:p.Glu227=	0.466272	-0.618004	1	0	734970	1.3606e-06
12-112456057-A-G	synonymous_variant	ENSP00000489597.1:p.Glu250=	0.466588	-0.617556	1	0	720742	1.38746e-06
12-112489067-G-A	synonymous_variant	ENSP00000489597.1:p.Val501=	0.467736	-0.615973	1	0	735920	1.35884e-06
12-112446327-A-G	synonymous_variant	ENSP00000489597.1:p.Thr22=	0.471766	0.610415	1	0	735910	1.35886e-06
12-112486492-G-A	synonymous_variant	ENSP00000489597.1:p.Thr418=	0.475333	-0.174803	11	0	735892	1.49478e-05
12-112482142-C-T	synonymous_variant	ENSP00000489597.1:p.Asn387=	0.476566	0.146451	15	0	733042	2.04627e-05
12-112482165-A-G	missense_variant	ENSP00000489597.1:p.Asp395Gly	0.478765	0.600797	1	0	735774	1.35911e-06
12-112502201-A-C	missense_variant	ENSP00000489597.1:p.Thr557Pro	0.481371	0.597261	1	0	735920	1.35884e-06
12-112477881-A-T	missense_variant	ENSP00000489597.1:p.Asn320Tyr	0.482686	-0.59546	1	0	735924	1.35884e-06
12-112450361-G-A	missense_variant	ENSP00000489597.1:p.Asp61Asn	0.48617	0.590728	1	0	735326	1.35994e-06
12-112504721-A-G	missense_variant	ENSP00000489597.1:p.Tyr584Cys	0.496751	0.288237	4	0	717278	5.57664e-06
12-112482131-C-T	missense_variant	ENSP00000489597.1:p.Arg384Cys	0.503906	0.231452	6	0	725970	8.2648e-06
12-112488467-G-A	synonymous_variant	ENSP00000489597.1:p.Thr472=	0.50723	0.229656	6	0	735162	8.16147e-06
12-112477920-T-A	missense_variant	ENSP00000489597.1:p.Cys333Ser	0.507765	-0.561804	1	0	735920	1.35884e-06
12-112486577-C-T	missense_variant	ENSP00000489597.1:p.His447Tyr	0.516283	0.0849646	43	0	735926	5.84298e-05
12-112477860-G-A	missense_variant	ENSP00000489597.1:p.Glu313Lys	0.519971	-0.38591	2	0	735912	2.71772e-06
12-112486532-G-C	missense_variant	ENSP00000489597.1:p.Val432Leu	0.52115	-0.384816	2	0	735922	2.71768e-06
12-112502205-G-A	missense_variant	ENSP00000489597.1:p.Ser558Asn	0.523509	-0.312432	3	0	735916	4.07655e-06
12-112450481-C-G	missense_variant	ENSP00000489597.1:p.Pro101Ala	0.525498	0.538562	1	0	735902	1.35888e-06
12-112478017-T-C	splice_donor_variant		0.52586	0.53808	1	0	735920	1.35884e-06
12-112472989-G-T	missense_variant	ENSP00000489597.1:p.Gly268Cys	0.527046	-0.379388	1	0	735330	1.35993e-06
12-112473041-G-GT	splice_donor_variant		0.536779	0.52401	1	0	714046	1.40047e-06
12-112456021-G-A	synonymous_variant	ENSP00000489597.1:p.Glu238=	0.537003	0.523663	1	0	734776	1.36096e-06
12-112477940-T-C	synonymous_variant	ENSP00000489597.1:p.Asn339=	0.537049	-0.157881	11	0	735920	1.49473e-05
12-112504752-A-G	synonymous_variant	ENSP00000489597.1:p.Lys594=	0.544377	-0.514211	1	0	711188	1.4061e-06
12-112488449-A-C	synonymous_variant	ENSP00000489597.1:p.Gly466=	0.546416	0.511608	1	0	734344	1.36176e-06
12-112504728-C-T	synonymous_variant	ENSP00000489597.1:p.Asn586=	0.552044	-0.0607364	66	0	718354	9.18767e-05
12-112455966-G-A	missense_variant	ENSP00000489597.1:p.Arg220His	0.556406	0.288057	3	0	724946	4.13824e-06
12-112486574-G-A	missense_variant	ENSP00000489597.1:p.Val446Met	0.562493	-0.491304	1	0	735926	1.35883e-06
12-112455968-A-G	missense_variant	ENSP00000489597.1:p.Ile221Val	0.563791	-0.244812	5	0	732494	6.82599e-06
12-112482139-G-A	synonymous_variant	ENSP00000489597.1:p.Arg386=	0.565594	0.281383	2	0	732172	2.7316e-06
12-112454613-A-G	missense_variant	ENSP00000489597.1:p.Asp192Gly	0.56636	-0.343948	2	0	735894	2.71778e-06
12-112502235-C-G	missense_variant	ENSP00000489597.1:p.Thr568Ser	0.570349	0.481407	1	0	735414	1.35978e-06
12-112504729-G-A	missense_variant	ENSP00000489597.1:p.Val587Met	0.574603	-0.238057	4	0	718512	5.56706e-06
12-112482194-A-G	missense_variant	ENSP00000489597.1:p.Lys405Glu	0.574984	0.475643	1	0	735876	1.35892e-06
12-112504735-C-A	missense_variant	ENSP00000489597.1:p.Leu589Met	0.577851	0.27255	3	0	718702	4.17419e-06
12-112450417-G-C	missense_variant	ENSP00000489597.1:p.Gln79His	0.579996	-0.469406	1	0	735672	1.3593e-06
12-112450481-C-T	missense_variant	ENSP00000489597.1:p.Pro101Ser	0.582557	-0.329687	2	0	735902	2.71775e-06
12-112477709-C-T	synonymous_variant	ENSP00000489597.1:p.Tyr304=	0.583898	-0.328509	2	0	734916	2.7214e-06
12-112453380-G-A	missense_variant	ENSP00000489597.1:p.Arg173His	0.584745	0.267628	1	0	735902	1.35888e-06
12-112450365-A-C	missense_variant	ENSP00000489597.1:p.Tyr62Ser	0.588534	0.458867	1	0	735326	1.35994e-06
12-112450486-G-A	synonymous_variant	ENSP00000489597.1:p.Leu102=	0.59049	-0.322772	2	0	735898	2.71777e-06
12-112477881-A-G	missense_variant	ENSP00000489597.1:p.Asn320Asp	0.596056	-0.449637	1	0	735924	1.35884e-06
12-112486552-C-T	synonymous_variant	ENSP00000489597.1:p.Gly438=	0.597987	-0.258237	2	0	735920	2.71769e-06
12-112482197-G-A	missense_variant	ENSP00000489597.1:p.Val406Ile	0.604177	0.439731	1	0	735882	1.35891e-06
12-112455995-G-A	missense_variant	ENSP00000489597.1:p.Val230Ile	0.62372	0.416138	1	0	735344	1.35991e-06
12-112454600-G-C	missense_variant	ENSP00000489597.1:p.Asp188His	0.629544	0.289326	2	0	735884	2.71782e-06
12-112453345-T-C	synonymous_variant	ENSP00000489597.1:p.Asn161=	0.629995	0.288946	2	0	735926	2.71766e-06
12-112453385-C-G	missense_variant	ENSP00000489597.1:p.Gln175Glu	0.630071	-0.40854	1	0	735876	1.35892e-06
12-112486553-G-A	missense_variant	ENSP00000489597.1:p.Val439Met	0.635326	-0.232255	3	0	735926	4.0765e-06
12-112504708-A-C	missense_variant	ENSP00000489597.1:p.Ser580Arg	0.63622	0.20061	4	0	709472	5.638e-06
12-112486464-C-T	missense_variant	ENSP00000489597.1:p.Ala409Val	0.636466	-0.400925	1	0	734022	1.36236e-06
12-112477974-C-T	stop_gained	ENSP00000489597.1:p.Arg351Ter	0.640749	-0.395843	1	0	735922	1.35884e-06
12-112456023-C-T	missense_variant	ENSP00000489597.1:p.Thr239Ile	0.641755	-0.394651	1	0	734528	1.36142e-06
12-112477671-C-T	synonymous_variant	ENSP00000489597.1:p.Leu292=	0.647121	-0.388312	1	0	735092	1.36037e-06
12-112502193-C-T	missense_variant	ENSP00000489597.1:p.Ala554Val	0.650995	-0.0385755	98	0	735888	0.000133172
12-112419120-G-C	synonymous_variant	ENSP00000489597.1:p.Ser3=	0.656287	-0.18876	4	0	735926	5.43533e-06
12-112450436-G-A	missense_variant	ENSP00000489597.1:p.Gly86Arg	0.659716	-0.373485	1	0	735888	1.3589e-06
12-112489047-C-T	missense_variant	ENSP00000489597.1:p.Pro495Ser	0.661264	0.262816	2	0	735924	2.71767e-06
12-112472963-G-T	missense_variant	ENSP00000489597.1:p.Cys259Phe	0.6642	0.368263	1	0	734562	1.36136e-06
12-112454637-A-G	missense_variant	ENSP00000489597.1:p.Asn200Ser	0.667282	-0.364652	1	0	735860	1.35895e-06
12-112486522-G-A	synonymous_variant	ENSP00000489597.1:p.Pro428=	0.67607	-0.204627	3	0	735924	4.07651e-06
12-112502213-C-A	missense_variant	ENSP00000489597.1:p.Gln561Lys	0.679653	-0.156651	4	0	735894	5.43557e-06
12-112450396-C-T	synonymous_variant	ENSP00000489597.1:p.Ala72=	0.681063	-0.348642	1	0	735704	1.35924e-06
12-112502242-G-A	synonymous_variant	ENSP00000489597.1:p.Thr570=	0.681224	0.201182	3	0	734684	4.08339e-06
12-112472961-G-T	missense_variant	ENSP00000489597.1:p.Glu258Asp	0.685686	-0.343303	1	0	734354	1.36174e-06
12-112477975-G-A	missense_variant	ENSP00000489597.1:p.Arg351Gln	0.685721	-0.103502	11	0	735926	1.49472e-05
12-112453289-C-T	missense_variant	ENSP00000489597.1:p.His143Tyr	0.6908	-0.337408	1	0	735794	1.35908e-06
12-112489089-G-A	missense_variant	ENSP00000489597.1:p.Val509Ile	0.691369	-0.194424	4	0	735910	5.43545e-06
12-112477857-C-G	missense_variant	ENSP00000489597.1:p.Pro312Ala	0.694532	-0.166565	4	0	735900	5.43552e-06
12-112477946-T-C	synonymous_variant	ENSP00000489597.1:p.Phe341=	0.696191	-0.117103	6	0	735926	8.15299e-06
12-112482091-C-T	synonymous_variant	ENSP00000489597.1:p.Tyr370=	0.697821	-0.232883	1	0	704336	1.41978e-06
12-112482085-C-T	synonymous_variant	ENSP00000489597.1:p.Val368=	0.698431	0.32865	1	0	702714	1.42305e-06
12-112502186-T-C	missense_variant	ENSP00000489597.1:p.Ser552Pro	0.699424	0.0732409	21	0	735910	2.85361e-05
12-112482199-T-C	synonymous_variant	ENSP00000489597.1:p.Val406=	0.699621	0.0641899	24	0	735874	3.26143e-05
12-112489055-C-G	synonymous_variant	ENSP00000489597.1:p.Thr497=	0.702723	0.228915	2	0	735924	2.71767e-06
12-112486532-G-T	missense_variant	ENSP00000489597.1:p.Val432Leu	0.712043	-0.313097	1	0	735922	1.35884e-06
12-112486492-G-T	synonymous_variant	ENSP00000489597.1:p.Thr418=	0.724294	-0.0725682	15	0	735892	2.03834e-05
12-112482172-G-T	synonymous_variant	ENSP00000489597.1:p.Thr397=	0.728985	-0.293904	1	0	735818	1.35903e-06
12-112446300-T-C	synonymous_variant	ENSP00000489597.1:p.Gly13=	0.729777	-0.293003	1	0	735922	1.35884e-06
12-112477894-A-G	missense_variant	ENSP00000489597.1:p.Lys324Arg	0.739229	0.19968	2	0	735926	2.71766e-06
12-112477884-T-G	missense_variant	ENSP00000489597.1:p.Ser321Ala	0.741437	-0.27988	1	0	735922	1.35884e-06
12-112489155-C-T	missense_variant	ENSP00000489597.1:p.Arg531Cys	0.742105	0.0624193	20	0	735920	2.71769e-05
12-112477970-C-T	synonymous_variant	ENSP00000489597.1:p.Asn349=	0.74808	0.121837	4	0	735924	5.43534e-06
12-112450426-G-A	missense_variant	ENSP00000489597.1:p.Met82Ile	0.75361	-0.266257	1	0	735870	1.35894e-06
12-112477953-A-T	missense_variant	ENSP00000489597.1:p.Met344Leu	0.767651	-0.250622	1	0	735926	1.35883e-06
12-112446295-A-G	missense_variant	ENSP00000489597.1:p.Thr12Ala	0.777885	0.138154	2	0	735910	2.71772e-06
12-112488499-T-C	missense_variant	ENSP00000489597.1:p.Ile483Thr	0.778836	-0.238216	1	0	733352	1.3636e-06
12-112450365-A-G	missense_variant	ENSP00000489597.1:p.Tyr62Cys	0.78191	-0.135576	3	0	735326	4.07982e-06
12-112450364-T-C	missense_variant	ENSP00000489597.1:p.Tyr62His	0.782163	0.234544	1	0	735360	1.35988e-06
12-112477679-T-C	synonymous_variant	ENSP00000489597.1:p.Asp294=	0.783123	0.0583722	13	0	735424	1.76769e-05
12-112502197-C-T	synonymous_variant	ENSP00000489597.1:p.Asp555=	0.789055	-0.160469	2	0	735914	2.71771e-06
12-112489072-C-T	missense_variant	ENSP00000489597.1:p.Ser503Phe	0.789354	-0.226607	1	0	735920	1.35884e-06
12-112453348-C-T	synonymous_variant	ENSP00000489597.1:p.Asp162=	0.790093	-0.0267996	70	0	735924	9.51185e-05
12-112446309-A-G	synonymous_variant	ENSP00000489597.1:p.Ala16=	0.793668	-0.0103867	433	0	735914	0.000588384
12-112446279-G-T	missense_variant	ENSP00000489597.1:p.Trp6Cys	0.795566	-0.219775	1	0	735896	1.35889e-06
12-112450389-A-G	missense_variant	ENSP00000489597.1:p.Lys70Arg	0.796232	-0.219038	1	0	735644	1.35935e-06
12-112477951-G-A	missense_variant	ENSP00000489597.1:p.Arg343Gln	0.807991	-0.0779146	7	0	735922	9.51188e-06
12-112477998-G-C	missense_variant	ENSP00000489597.1:p.Glu359Gln	0.809892	-0.144295	2	0	735926	2.71766e-06
12-112453231-G-T	missense_variant	ENSP00000489597.1:p.Glu123Asp	0.812822	-0.200861	1	0	735880	1.35892e-06
12-112486482-C-T	missense_variant	ENSP00000489597.1:p.Thr415Met	0.830556	0.0547299	11	0	735654	1.49527e-05
12-112454662-A-G	synonymous_variant	ENSP00000489597.1:p.Thr208=	0.833679	-0.0593758	8	0	733964	1.08997e-05
12-112489144-A-G	missense_variant	ENSP00000489597.1:p.Glu527Gly	0.843039	-0.0484883	11	0	735926	1.49472e-05
12-112504745-A-G	missense_variant	ENSP00000489597.1:p.Gln592Arg	0.843893	-0.167034	2	0	714800	2.79799e-06
12-112477934-G-A	synonymous_variant	ENSP00000489597.1:p.Thr337=	0.850194	0.160222	1	0	735920	1.35884e-06
12-112489055-C-T	synonymous_variant	ENSP00000489597.1:p.Thr497=	0.856868	-0.153004	1	0	735924	1.35884e-06
12-112472979-C-T	synonymous_variant	ENSP00000489597.1:p.Ser264=	0.85715	-0.152689	1	0	735216	1.36014e-06
12-112489149-C-T	synonymous_variant	ENSP00000489597.1:p.Leu529=	0.864792	-0.144437	1	0	735918	1.35885e-06
12-112454635-G-A	synonymous_variant	ENSP00000489597.1:p.Lys199=	0.867798	0.141197	1	0	735862	1.35895e-06
12-112453210-T-A	missense_variant	ENSP00000489597.1:p.His116Gln	0.869079	0.0988641	2	0	735796	2.71814e-06
12-112482179-GAACTTA-G	inframe_deletion	ENSP00000489597.1:p.Lys402_Leu403del	0.87219	-0.136463	1	0	735874	1.35893e-06
12-112502207-G-A	missense_variant	ENSP00000489597.1:p.Gly559Arg	0.874431	0.134051	1	0	735914	1.35885e-06
12-112489106-G-A	synonymous_variant	ENSP00000489597.1:p.Gln514=	0.877158	0.0535297	6	0	735922	8.15304e-06
12-112482105-A-G	missense_variant	ENSP00000489597.1:p.Tyr375Cys	0.878201	0.0163796	60	0	710690	8.4425e-05
12-112456015-A-G	synonymous_variant	ENSP00000489597.1:p.Leu236=	0.884087	-0.123664	1	0	735226	1.36013e-06
12-112477728-A-T	missense_variant	ENSP00000489597.1:p.Met311Leu	0.900137	-0.106446	1	0	733844	1.36269e-06
12-112454594-C-T	missense_variant	ENSP00000489597.1:p.Arg186Trp	0.901109	0.024845	17	0	735770	2.3105e-05
12-112477968-A-G	missense_variant	ENSP00000489597.1:p.Asn349Asp	0.901603	-0.074158	2	0	735926	2.71766e-06
12-112489087-T-C	missense_variant	ENSP00000489597.1:p.Met508Thr	0.902479	0.103936	1	0	735910	1.35886e-06
12-112482124-C-T	synonymous_variant	ENSP00000489597.1:p.Gly381=	0.905162	0.012735	58	0	719994	8.05562e-05
12-112450335-C-T	missense_variant	ENSP00000489597.1:p.Thr52Ile	0.906611	0.0995163	1	0	733892	1.3626e-06
12-112482103-G-A	synonymous_variant	ENSP00000489597.1:p.Glu374=	0.9114	-0.0943869	1	0	710328	1.4078e-06
12-112489065-G-T	missense_variant	ENSP00000489597.1:p.Val501Leu	0.929268	-0.0752944	1	0	735926	1.35883e-06
12-112482155-G-A	missense_variant	ENSP00000489597.1:p.Ala392Thr	0.930636	-0.0279079	6	0	735508	8.15763e-06
12-112453208-C-T	missense_variant	ENSP00000489597.1:p.His116Tyr	0.931117	0.0423335	3	0	735568	4.07848e-06
12-112477939-A-G	missense_variant	ENSP00000489597.1:p.Asn339Ser	0.940934	-0.0628527	1	0	735926	1.35883e-06
12-112489133-G-A	synonymous_variant	ENSP00000489597.1:p.Gln523=	0.94094	-0.0628452	1	0	735924	1.35884e-06
12-112446339-T-G	missense_variant	ENSP00000489597.1:p.Asp26Glu	0.945077	0.0584354	1	0	735916	1.35885e-06
12-112502222-C-T	missense_variant	ENSP00000489597.1:p.Leu564Phe	0.946657	-0.0101938	29	0	735842	3.94106e-05
12-112453379-C-T	missense_variant	ENSP00000489597.1:p.Arg173Cys	0.94785	-0.0392309	2	0	735894	2.71778e-06
12-112446289-A-G	missense_variant	ENSP00000489597.1:p.Asn10Asp	0.949218	0.0311907	3	0	735918	4.07654e-06
12-112477722-A-G	missense_variant	ENSP00000489597.1:p.Ile309Val	0.951342	0.0133686	15	0	733976	2.04366e-05
12-112477973-C-T	synonymous_variant	ENSP00000489597.1:p.Ser350=	0.952309	-0.0507379	1	0	735924	1.35884e-06
12-112453382-T-A	missense_variant	ENSP00000489597.1:p.Cys174Ser	0.954724	0.0340541	2	0	735914	2.71771e-06
12-112472975-A-G	missense_variant	ENSP00000489597.1:p.Tyr263Cys	0.954737	-0.0340447	2	0	735188	2.72039e-06
12-112446376-G-A	missense_variant	ENSP00000489597.1:p.Gly39Arg	0.964519	-0.0377335	1	0	735926	1.35883e-06
12-112489105-A-G	missense_variant	ENSP00000489597.1:p.Gln514Arg	0.976473	-0.00833867	8	0	735920	1.08707e-05
12-112473034-C-G	missense_variant	ENSP00000489597.1:p.Leu283Val	0.981475	0.0196961	1	0	722522	1.38404e-06
12-112489085-G-A	synonymous_variant	ENSP00000489597.1:p.Gly507=	0.992146	0.00835033	1	0	735918	1.35885e-06
12-112455965-C-T	missense_variant	ENSP00000489597.1:p.Arg220Cys	0.995045	0.00372518	2	0	731154	2.7354e-06
12-112419041-C-T	5_prime_UTR_variant				17	0	734402	2.31481e-05
12-112419043-GA-G	5_prime_UTR_variant				7	0	734676	9.52801e-06
12-112419051-C-G	5_prime_UTR_variant				1	0	735520	1.35958e-06
12-112419054-G-C	5_prime_UTR_variant				1	0	735522	1.35958e-06
12-112419055-C-T	5_prime_UTR_variant				1	0	735550	1.35953e-06
12-112419070-G-A	5_prime_UTR_variant				1	0	735910	1.35886e-06
12-112419071-C-T	5_prime_UTR_variant				1	0	735906	1.35887e-06
12-112419079-G-T	5_prime_UTR_variant				1	0	735916	1.35885e-06
12-112419085-G-A	5_prime_UTR_variant				21	0	735914	2.85359e-05
12-112419087-C-T	5_prime_UTR_variant				1	0	735918	1.35885e-06
12-112419093-G-GC	5_prime_UTR_variant				2	0	735922	2.71768e-06
12-112419096-G-T	5_prime_UTR_variant				3	0	735918	4.07654e-06
12-112419099-G-A	5_prime_UTR_variant				9	0	735922	1.22296e-05
12-112419100-G-A	5_prime_UTR_variant				18	0	735922	2.44591e-05
12-112419107-G-C	5_prime_UTR_variant				11	0	735918	1.49473e-05
12-112419131-G-A	splice_region_variant				28	0	735926	3.80473e-05
12-112419136-C-A	intron_variant				7	0	735918	9.51193e-06
12-112419137-C-G	intron_variant				11	0	735926	1.49472e-05
12-112419138-G-T	intron_variant				1	0	735924	1.35884e-06
12-112419140-G-GGGGCCCGGCGCGGGCCT	intron_variant				1	0	735920	1.35884e-06
12-112419144-C-T	intron_variant				3	0	735908	4.0766e-06
12-112419146-C-A	intron_variant				3	0	735910	4.07659e-06
12-112419147-G-A	intron_variant				1	0	735902	1.35888e-06
12-112419148-G-C	intron_variant				1	0	735890	1.3589e-06
12-112419149-C-A	intron_variant				5	0	735876	6.79462e-06
12-112419150-G-C	intron_variant				9556	58	735858	0.0129862
12-112419151-C-T	intron_variant				1	0	735896	1.35889e-06
12-112419154-G-T	intron_variant				1	0	735890	1.3589e-06
12-112419156-C-T	intron_variant				1	0	735868	1.35894e-06
12-112419158-C-T	intron_variant				1	0	735832	1.35901e-06
12-112419159-G-A	intron_variant				3	0	735858	4.07687e-06
12-112419163-C-G	intron_variant				1	0	735748	1.35916e-06
12-112419164-G-C	intron_variant				2	0	735782	2.7182e-06
12-112419167-C-T	intron_variant				6	0	735724	8.15523e-06
12-112419171-G-A	intron_variant				19	0	735650	2.58275e-05
12-112419171-G-T	intron_variant				1	0	735650	1.35934e-06
12-112419172-C-T	intron_variant				5	0	735736	6.79592e-06
12-112419176-G-A	intron_variant				3	0	735558	4.07854e-06
12-112419179-C-A	intron_variant				9453	58	734984	0.0128615
12-112419179-C-T	intron_variant				1	0	735028	1.36049e-06
12-112419180-G-T	intron_variant				7	0	735176	9.52153e-06
12-112419181-G-A	intron_variant				3	0	735160	4.08074e-06
12-112419184-A-C	intron_variant				2	0	734974	2.72118e-06
12-112419186-C-G	intron_variant				2	0	734212	2.72401e-06
12-112419189-C-A	intron_variant				3	0	733268	4.09127e-06
12-112419190-G-A	intron_variant				2	0	731756	2.73315e-06
12-112419191-TCCGGAAGGGGGCGCCCCGG-T	intron_variant				6	0	732124	8.19533e-06
12-112419193-C-A	intron_variant				13	0	729852	1.78118e-05
12-112419198-G-T	intron_variant				1	0	727540	1.37449e-06
12-112446204-G-A	intron_variant				7	0	713306	9.81346e-06
12-112446209-G-A	intron_variant				1	0	720350	1.38821e-06
12-112446210-T-G	intron_variant				1	0	719696	1.38948e-06
12-112446222-G-A	intron_variant				1	0	731926	1.36626e-06
12-112446231-A-C	intron_variant				1	0	734452	1.36156e-06
12-112446233-A-G	intron_variant				4	0	734568	5.44538e-06
12-112446235-T-C	intron_variant				1	0	734726	1.36105e-06
12-112446238-C-T	intron_variant				3	0	735186	4.0806e-06
12-112446239-T-C	intron_variant				1	0	735244	1.36009e-06
12-112446241-G-GT	intron_variant				3	0	735402	4.0794e-06
12-112446242-T-G	intron_variant				3	0	735376	4.07955e-06
12-112446244-T-C	intron_variant				2	0	735600	2.71887e-06
12-112446245-T-G	intron_variant				1	0	735618	1.3594e-06
12-112446249-ATTAC-A	intron_variant				2	0	735664	2.71863e-06
12-112446254-T-C	intron_variant				1	0	735716	1.35922e-06
12-112446255-T-TA	intron_variant				5	0	735750	6.79579e-06
12-112446259-TTGTC-T	intron_variant				5	0	735778	6.79553e-06
12-112446261-G-T	intron_variant				2	0	735804	2.71812e-06
12-112446267-C-T	intron_variant				1	0	735868	1.35894e-06
12-112446330-A-C	missense_variant	ENSP00000489597.1:p.Arg23Ser			1	0	735916	1.35885e-06
12-112446394-G-C	missense_variant	ENSP00000489597.1:p.Val45Leu			1	0	735922	1.35884e-06
12-112446405-T-G	splice_region_variant				9	0	735924	1.22295e-05
12-112446414-AAG-A	intron_variant				1	0	735926	1.35883e-06
12-112446424-C-A	intron_variant				1	0	735906	1.35887e-06
12-112446433-G-A	intron_variant				3	0	735852	4.07691e-06
12-112446439-T-C	intron_variant				2	0	735774	2.71823e-06
12-112446440-A-G	intron_variant				25	0	735758	3.39786e-05
12-112446447-A-T	intron_variant				68	0	735522	9.24513e-05
12-112446451-G-A	intron_variant				4	0	734924	5.44274e-06
12-112446456-A-T	intron_variant				1	0	734422	1.36161e-06
12-112446457-AC-A	intron_variant				1	0	734162	1.3621e-06
12-112446460-A-G	intron_variant				1	0	733094	1.36408e-06
12-112446462-G-C	intron_variant				1	0	731792	1.36651e-06
12-112446468-A-G	intron_variant				1	0	731442	1.36716e-06
12-112450245-A-C	intron_variant				1	0	525202	1.90403e-06
12-112450248-A-G	intron_variant				2	0	538562	3.71359e-06
12-112450249-T-G	intron_variant				1631	0	512204	0.00318428
12-112450266-G-A	intron_variant				1	0	613920	1.62888e-06
12-112450269-G-T	intron_variant				31	0	631908	4.90578e-05
12-112450275-CTT-C	intron_variant				1	0	652628	1.53227e-06
12-112450278-TA-T	intron_variant				3	0	659210	4.5509e-06
12-112450284-TC-T	intron_variant				7	0	666754	1.04986e-05
12-112450287-C-T	intron_variant				1	0	677184	1.4767e-06
12-112450292-C-A	intron_variant				1	0	688250	1.45296e-06
12-112450305-TG-T	intron_variant				1	0	713246	1.40204e-06
12-112450394-G-T	missense_variant	ENSP00000489597.1:p.Ala72Ser			1	0	735614	1.35941e-06
12-112450468-T-G	missense_variant	ENSP00000489597.1:p.Ile96Met			64	0	733612	8.72396e-05
12-112450521-C-T	intron_variant				2	0	734030	2.72468e-06
12-112450527-A-C	intron_variant				5	0	733350	6.81803e-06
12-112450529-T-G	intron_variant				141	0	733066	0.000192343
12-112450533-C-T	intron_variant				1	0	730108	1.36966e-06
12-112450537-A-G	intron_variant				2	0	725738	2.75582e-06
12-112450549-C-G	intron_variant				1	0	708202	1.41203e-06
12-112450549-C-T	intron_variant				1	0	708202	1.41203e-06
12-112450552-T-A	intron_variant				1	0	708230	1.41197e-06
12-112450553-T-C	intron_variant				1	0	708092	1.41225e-06
12-112450556-G-T	intron_variant				273	0	698946	0.000390588
12-112450559-C-A	intron_variant				2	0	692236	2.88919e-06
12-112450559-C-T	intron_variant				54	0	692238	7.80079e-05
12-112450560-T-A	intron_variant				2	0	687798	2.90783e-06
12-112450573-T-C	intron_variant				1	0	627780	1.59291e-06
12-112450580-C-T	intron_variant				7	0	598574	1.16945e-05
12-112450581-G-A	intron_variant				3	0	592038	5.06724e-06
12-112450582-G-A	intron_variant				1	0	565448	1.76851e-06
12-112450582-G-T	intron_variant				2	0	565448	3.53702e-06
12-112450584-C-A	intron_variant				1	0	541334	1.84729e-06
12-112453122-A-T	intron_variant				1	0	439632	2.27463e-06
12-112453124-A-G	intron_variant				1	0	455458	2.19559e-06
12-112453124-A-T	intron_variant				1	0	455458	2.19559e-06
12-112453144-A-G	intron_variant				1	0	641744	1.55825e-06
12-112453151-C-A	intron_variant				2	0	662736	3.01779e-06
12-112453151-C-T	intron_variant				28	0	662736	4.22491e-05
12-112453156-A-G	intron_variant				5	0	684398	7.30569e-06
12-112453157-GTAGAGC-G	intron_variant				1	0	690546	1.44813e-06
12-112453160-G-C	intron_variant				2	0	694884	2.87818e-06
12-112453160-G-T	intron_variant				1	0	694882	1.43909e-06
12-112453162-G-A	intron_variant				1	0	705428	1.41758e-06
12-112453165-A-G	intron_variant				2	0	711618	2.8105e-06
12-112453170-CT-C	intron_variant				24	0	722082	3.32372e-05
12-112453171-T-G	intron_variant				1	0	724316	1.38061e-06
12-112453183-T-A	intron_variant				2	0	733534	2.72653e-06
12-112453184-A-G	intron_variant				1	0	733468	1.36339e-06
12-112453189-CT-C	splice_region_variant				8	0	734314	1.08945e-05
12-112453192-T-C	splice_region_variant				14	0	734868	1.9051e-05
12-112453280-A-T	missense_variant	ENSP00000489597.1:p.Ser140Cys			1	0	735836	1.359e-06
12-112453358-A-G	missense_variant	ENSP00000489597.1:p.Lys166Glu			2	0	735922	2.71768e-06
12-112453393-T-A	splice_region_variant				3	0	735852	4.07691e-06
12-112453393-T-C	splice_region_variant				8	0	735852	1.08718e-05
12-112453399-G-C	intron_variant				11789	84	735448	0.0160297
12-112453404-A-G	intron_variant				1	0	735032	1.36048e-06
12-112453406-A-G	intron_variant				10	0	734858	1.36081e-05
12-112453407-A-G	intron_variant				2	0	734488	2.72299e-06
12-112453408-T-C	intron_variant				1	0	734308	1.36183e-06
12-112453419-A-G	intron_variant				1	0	721200	1.38658e-06
12-112453421-A-G	intron_variant				2	0	719592	2.77935e-06
12-112453428-C-T	intron_variant				3	0	699954	4.286e-06
12-112453430-T-C	intron_variant				1	0	688014	1.45346e-06
12-112453434-G-A	intron_variant				43	0	667310	6.44378e-05
12-112453446-C-T	intron_variant				1	0	537306	1.86114e-06
12-112453450-C-A	intron_variant				1	0	471210	2.1222e-06
12-112453457-C-A	intron_variant				1	0	382562	2.61396e-06
12-112453461-C-A	intron_variant				1	0	335964	2.97651e-06
12-112454491-C-A	intron_variant				1	0	271474	3.68359e-06
12-112454493-T-G	intron_variant				103	0	280282	0.000367487
12-112454496-G-C	intron_variant				1	0	302020	3.31104e-06
12-112454498-G-A	intron_variant				4	0	336298	1.18942e-05
12-112454501-C-A	intron_variant				1	0	392838	2.54558e-06
12-112454511-CTA-C	intron_variant				1	0	492494	2.03048e-06
12-112454520-CA-C	intron_variant				1	0	564474	1.77156e-06
12-112454526-G-A	intron_variant				1	0	593776	1.68414e-06
12-112454528-TAAC-T	intron_variant				12	0	604398	1.98545e-05
12-112454534-A-G	intron_variant				1	0	648136	1.54289e-06
12-112454545-C-A	intron_variant				1	0	671494	1.48922e-06
12-112454555-T-C	intron_variant				3	0	716708	4.18581e-06
12-112454556-C-A	splice_region_variant				1449	3	720728	0.00201047
12-112454556-C-T	splice_region_variant				1	0	720742	1.38746e-06
12-112454642-A-T	missense_variant	ENSP00000489597.1:p.Met202Leu			1	0	735788	1.35909e-06
12-112454669-C-A	missense_variant	ENSP00000489597.1:p.Gln211Lys			1	0	730282	1.36933e-06
12-112454675-A-C	missense_variant	ENSP00000489597.1:p.Lys213Gln			14	0	727928	1.92327e-05
12-112454686-C-A	splice_region_variant				2	0	716938	2.78964e-06
12-112454696-A-G	intron_variant				1	0	701650	1.42521e-06
12-112454701-A-C	intron_variant				16	0	683446	2.34108e-05
12-112454704-C-G	intron_variant				1	0	682980	1.46417e-06
12-112454719-C-T	intron_variant				1	0	622780	1.6057e-06
12-112454720-T-G	intron_variant				17	0	606934	2.80096e-05
12-112454721-T-G	intron_variant				284	0	604780	0.000469592
12-112454722-A-AGGCCGGGCGCGGTGGCTC	intron_variant				1	0	602654	1.65933e-06
12-112454722-A-AGGCCGGGCGCGGTGGCTCACGCCTGT	intron_variant				1	0	602654	1.65933e-06
12-112454726-CA-C	intron_variant				3	0	580336	5.16942e-06
12-112454737-A-G	intron_variant				5	0	522904	9.56198e-06
12-112454740-G-A	intron_variant				8	0	479026	1.67006e-05
12-112454745-T-C	intron_variant				10	0	413102	2.42071e-05
12-112454763-A-G	intron_variant				13	0	147418	8.81846e-05
12-112454766-C-A	intron_variant				2	0	130314	1.53475e-05
12-112454770-A-G	intron_variant				2	0	128304	1.5588e-05
12-112454771-T-G	intron_variant				3	0	107578	2.78867e-05
12-112454773-G-T	intron_variant				1	0	77818	1.28505e-05
12-112454777-C-A	intron_variant				3	0	48276	6.21427e-05
12-112454779-T-A	intron_variant				5	0	51438	9.72044e-05
12-112454780-C-A	intron_variant				1	0	57536	1.73804e-05
12-112454785-T-A	intron_variant				2	0	25740	7.77001e-05
12-112454785-T-G	intron_variant				1	0	25740	3.885e-05
12-112454790-G-T	splice_region_variant				1	0	22728	4.39986e-05
12-112454795-C-A	missense_variant	ENSP00000491593.1:p.Pro215Gln			1	0	22116	4.52161e-05
12-112454803-C-A	intron_variant				1	0	12450	8.03213e-05
12-112454806-C-A	intron_variant				37	0	2942	0.0125765
12-112454809-C-A	intron_variant				4	0	3920	0.00102041
12-112454810-T-A	intron_variant				1	0	3774	0.000264971
12-112454813-C-A	intron_variant				17	0	1638	0.0103785
12-112454817-T-A	intron_variant				5	0	2060	0.00242718
12-112454818-C-A	intron_variant				2	0	482	0.00414938
12-112454818-C-CT	intron_variant				20	0	488	0.0409836
12-112454818-C-CTT	intron_variant				4	0	482	0.00829875
12-112454818-CT-C	intron_variant				51	0	486	0.104938
12-112454818-CTT-C	intron_variant				9	0	482	0.0186722
12-112454818-CTTT-C	intron_variant				4	0	482	0.00829875
12-112454818-CTTTT-C	intron_variant				2	0	480	0.00416667
12-112454818-CTTTTT-C	intron_variant				1	0	482	0.00207469
12-112455887-TTG-T	intron_variant				7	0	170292	4.11059e-05
12-112455888-TG-T	intron_variant				63	0	160038	0.000393657
12-112455889-G-T	intron_variant				470	0	52608	0.008934
12-112455890-C-A	intron_variant				3	0	126368	2.37402e-05
12-112455890-C-G	intron_variant				1	0	126390	7.91202e-06
12-112455892-T-A	intron_variant				12	0	177422	6.76354e-05
12-112455896-C-A	intron_variant				1196	0	71870	0.0166412
12-112455898-C-A	intron_variant				18	0	218672	8.23151e-05
12-112455900-G-A	intron_variant				1	0	208796	4.78936e-06
12-112455900-G-C	intron_variant				1	0	208792	4.78946e-06
12-112455901-T-G	intron_variant				2	0	295956	6.75776e-06
12-112455905-C-A	intron_variant				41	0	138498	0.000296033
12-112455905-C-G	intron_variant				110	0	138456	0.000794476
12-112455906-T-G	intron_variant				1	0	300322	3.32976e-06
12-112455907-G-T	intron_variant				17	0	224392	7.57603e-05
12-112455911-T-A	intron_variant				2	0	273544	7.31144e-06
12-112455912-A-G	intron_variant				6	0	366278	1.6381e-05
12-112455917-C-A	intron_variant				70	0	226240	0.000309406
12-112455917-C-G	intron_variant				14	0	226322	6.18588e-05
12-112455927-C-A	intron_variant				42	0	287596	0.000146038
12-112455930-C-A	intron_variant				11	0	413728	2.65875e-05
12-112455933-C-A	intron_variant				3	0	437756	6.85313e-06
12-112455933-C-T	intron_variant				1	0	437784	2.28423e-06
12-112455936-C-A	intron_variant				2	0	554260	3.60841e-06
12-112455937-T-C	intron_variant				1	0	581132	1.72078e-06
12-112455938-G-C	intron_variant				2	0	585242	3.41739e-06
12-112455941-C-A	intron_variant				3	0	627712	4.77926e-06
12-112455941-C-T	intron_variant				1	0	627720	1.59307e-06
12-112455943-C-A	splice_region_variant				1	0	663856	1.50635e-06
12-112455943-C-T	splice_region_variant				2	0	663860	3.01268e-06
12-112455944-G-A	splice_region_variant				1	0	675082	1.4813e-06
12-112455944-G-T	splice_region_variant				1	0	675082	1.4813e-06
12-112455947-C-A	splice_region_variant				1	0	688814	1.45177e-06
12-112455948-A-T	splice_acceptor_variant				1	0	695234	1.43836e-06
12-112455952-C-A	splice_region_variant	ENSP00000489597.1:p.Pro215=			2	0	715848	2.79389e-06
12-112456022-AC-A	frameshift_variant	ENSP00000489597.1:p.Thr240GlnfsTer99			1	0	734636	1.36122e-06
12-112456079-A-T	intron_variant				1	0	656788	1.52256e-06
12-112456080-C-A	intron_variant				1	0	655304	1.52601e-06
12-112456080-CTG-C	intron_variant				2	0	655304	3.05202e-06
12-112456080-CTGTTTTTACGTGAGT-C	intron_variant				1	0	655304	1.52601e-06
12-112456089-C-T	intron_variant				2	0	591472	3.38139e-06
12-112456090-G-A	intron_variant				4	0	592566	6.7503e-06
12-112456091-T-A	intron_variant				1	0	558522	1.79044e-06
12-112456097-G-A	intron_variant				1	0	528142	1.89343e-06
12-112456105-C-A	intron_variant				1	0	471128	2.12257e-06
12-112456107-A-C	intron_variant				1	0	435360	2.29695e-06
12-112456123-A-C	intron_variant				1	0	335490	2.98071e-06
12-112456131-C-T	intron_variant				1	0	286732	3.48758e-06
12-112472872-T-C	intron_variant				3	0	355522	8.4383e-06
12-112472873-G-T	intron_variant				3	0	357402	8.39391e-06
12-112472874-C-A	intron_variant				1	0	368592	2.71303e-06
12-112472875-T-C	intron_variant				97	0	378684	0.00025615
12-112472879-C-A	intron_variant				1	0	412398	2.42484e-06
12-112472879-C-T	intron_variant				1	0	412400	2.42483e-06
12-112472891-C-CT	intron_variant				1	0	553970	1.80515e-06
12-112472894-T-C	intron_variant				1	0	578526	1.72853e-06
12-112472903-C-A	intron_variant				1	0	607586	1.64586e-06
12-112472903-C-T	intron_variant				11	0	607590	1.81043e-05
12-112472905-C-G	intron_variant				1	0	621816	1.60819e-06
12-112472910-A-T	intron_variant				1	0	631098	1.58454e-06
12-112472911-C-A	intron_variant				6	0	633176	9.47604e-06
12-112472913-C-T	intron_variant				4	0	644450	6.20684e-06
12-112472913-CG-C	intron_variant				1	0	644454	1.5517e-06
12-112472914-G-A	intron_variant				3	0	653838	4.58829e-06
12-112472918-T-C	intron_variant				5	0	671508	7.44593e-06
12-112472919-A-AATATTGACTTTTCTTTC	intron_variant				3	0	672536	4.46073e-06
12-112472919-A-G	intron_variant				725	1	672530	0.00107802
12-112472921-T-C	intron_variant				1	0	680778	1.46891e-06
12-112472923-T-C	intron_variant				56	0	692250	8.08956e-05
12-112472924-T-A	intron_variant				1	0	694756	1.43935e-06
12-112472939-T-C	splice_region_variant				1	0	729494	1.37081e-06
12-112472946-A-G	splice_region_variant	ENSP00000489597.1:p.Thr253=			1	0	732236	1.36568e-06
12-112473047-A-G	splice_region_variant				2	0	702640	2.84641e-06
12-112473052-T-C	intron_variant				2	0	693760	2.88284e-06
12-112473054-T-G	intron_variant				3	0	685906	4.37378e-06
12-112473056-C-A	intron_variant				1	0	681708	1.4669e-06
12-112473057-C-T	intron_variant				65	0	679156	9.5707e-05
12-112473058-G-A	intron_variant				10	0	676956	1.4772e-05
12-112473062-A-G	intron_variant				1	0	669034	1.49469e-06
12-112473063-G-A	intron_variant				1	0	670230	1.49203e-06
12-112473072-A-G	intron_variant				2	0	654388	3.05629e-06
12-112473084-T-G	intron_variant				9	0	613178	1.46776e-05
12-112473087-G-A	intron_variant				7	0	587990	1.1905e-05
12-112473088-A-T	intron_variant				5	0	584958	8.54762e-06
12-112473091-C-A	intron_variant				2	0	557116	3.58992e-06
12-112473092-C-G	intron_variant				20	0	555350	3.60133e-05
12-112473095-G-A	intron_variant				2	0	545962	3.66326e-06
12-112473096-C-A	intron_variant				2	0	525202	3.80806e-06
12-112473099-C-T	intron_variant				12	0	512594	2.34103e-05
12-112473101-C-G	intron_variant				1	0	503640	1.98555e-06
12-112473104-T-C	intron_variant				13	0	492260	2.64088e-05
12-112473106-C-A	intron_variant				1	0	484496	2.064e-06
12-112477590-T-C	intron_variant				7	0	495614	1.41239e-05
12-112477593-A-C	intron_variant				1	0	515210	1.94096e-06
12-112477596-G-C	intron_variant				12	0	564054	2.12746e-05
12-112477596-G-GT	intron_variant				3	0	564054	5.31864e-06
12-112477610-C-A	intron_variant				1	0	618190	1.61763e-06
12-112477613-T-C	intron_variant				2	0	655588	3.0507e-06
12-112477616-A-C	intron_variant				1	0	671422	1.48938e-06
12-112477618-G-A	intron_variant				1	0	677904	1.47514e-06
12-112477621-T-C	intron_variant				14	0	691392	2.0249e-05
12-112477622-T-TA	intron_variant				1	0	692766	1.44349e-06
12-112477624-T-C	intron_variant				6	0	698496	8.58988e-06
12-112477630-C-A	intron_variant				1	0	711854	1.40478e-06
12-112477630-C-G	intron_variant				1	0	711854	1.40478e-06
12-112477630-C-T	intron_variant				57435	2295	711464	0.0807279
12-112477630-CG-C	intron_variant				1	0	711854	1.40478e-06
12-112477631-G-A	intron_variant				5	0	713570	7.00702e-06
12-112477632-T-A	intron_variant				1	0	716796	1.3951e-06
12-112477632-T-G	intron_variant				1	0	716796	1.3951e-06
12-112477636-C-T	intron_variant				10	0	726582	1.37631e-05
12-112477643-T-C	splice_region_variant				1	0	731422	1.3672e-06
12-112477645-T-A	splice_region_variant				6	0	732268	8.19372e-06
12-112477676-C-A	missense_variant	ENSP00000489597.1:p.His293Gln			1	0	735276	1.36003e-06
12-112477725-A-C	missense_variant	ENSP00000489597.1:p.Ile310Leu			6	0	733658	8.1782e-06
12-112477735-G-A	splice_region_variant				3	0	733246	4.0914e-06
12-112477741-C-CT	intron_variant				1	0	732192	1.36576e-06
12-112477758-T-A	intron_variant				1	0	728762	1.37219e-06
12-112477763-A-C	intron_variant				26	0	727960	3.57162e-05
12-112477766-C-T	intron_variant				2	0	726976	2.75112e-06
12-112477774-G-A	intron_variant				1	0	727632	1.37432e-06
12-112477774-G-T	intron_variant				11	0	727632	1.51175e-05
12-112477778-A-G	intron_variant				1	0	727998	1.37363e-06
12-112477786-A-G	intron_variant				1	0	729806	1.37023e-06
12-112477795-C-T	intron_variant				1	0	730898	1.36818e-06
12-112477796-C-T	intron_variant				1	0	731206	1.3676e-06
12-112477800-C-T	intron_variant				1	0	730522	1.36888e-06
12-112477814-G-A	intron_variant				1	0	733878	1.36262e-06
12-112477818-C-G	intron_variant				1	0	734464	1.36154e-06
12-112477818-C-T	intron_variant				16	0	734464	2.17846e-05
12-112477825-G-A	intron_variant				19	0	735090	2.58472e-05
12-112477828-T-A	intron_variant				1	0	735332	1.35993e-06
12-112477831-G-T	intron_variant				1	0	735680	1.35929e-06
12-112477833-A-C	intron_variant				2	0	735712	2.71846e-06
12-112477833-A-G	intron_variant				4	0	735712	5.43691e-06
12-112477834-G-A	intron_variant				2	0	735744	2.71834e-06
12-112477845-C-T	intron_variant				4	0	735876	5.4357e-06
12-112477853-C-G	splice_region_variant				1	0	735904	1.35887e-06
12-112478024-C-T	intron_variant				2	0	735882	2.71783e-06
12-112478025-A-C	intron_variant				1	0	735908	1.35887e-06
12-112478025-A-T	intron_variant				1	0	735908	1.35887e-06
12-112478033-C-A	intron_variant				2	0	735724	2.71841e-06
12-112478047-T-A	intron_variant				3	0	734924	4.08205e-06
12-112478047-T-G	intron_variant				2	0	734924	2.72137e-06
12-112478048-G-A	intron_variant				1	0	734326	1.36179e-06
12-112478063-G-A	intron_variant				5	0	728094	6.86725e-06
12-112478065-C-G	intron_variant				1	0	726166	1.3771e-06
12-112478066-A-G	intron_variant				1	0	726136	1.37715e-06
12-112478071-A-C	intron_variant				2	0	714932	2.79747e-06
12-112478073-A-G	intron_variant				15	0	719270	2.08545e-05
12-112478080-A-G	intron_variant				1	0	702934	1.42261e-06
12-112478081-T-G	intron_variant				2	0	688878	2.90327e-06
12-112478082-G-A	intron_variant				1	0	700308	1.42794e-06
12-112478086-A-G	intron_variant				1	0	689668	1.44997e-06
12-112478087-G-A	intron_variant				22	0	687800	3.1986e-05
12-112482001-T-G	intron_variant				1	0	620002	1.6129e-06
12-112482002-T-C	intron_variant				2	0	624048	3.20488e-06
12-112482006-T-A	intron_variant				6	0	628690	9.54365e-06
12-112482011-C-G	intron_variant				1	0	640236	1.56192e-06
12-112482012-T-C	intron_variant				1	0	643234	1.55464e-06
12-112482013-T-C	intron_variant				1	0	644754	1.55098e-06
12-112482028-T-A	intron_variant				3	0	661160	4.53748e-06
12-112482032-G-C	intron_variant				1	0	662746	1.50887e-06
12-112482034-GT-G	intron_variant				1	0	664510	1.50487e-06
12-112482034-GTTCACAGAATTAACT-G	intron_variant				3	0	664510	4.5146e-06
12-112482039-C-T	intron_variant				1	0	668354	1.49621e-06
12-112482044-T-A	intron_variant				1	0	670900	1.49054e-06
12-112482045-T-A	intron_variant				1	0	671568	1.48905e-06
12-112482047-ACTTT-A	intron_variant				1	0	672776	1.48638e-06
12-112482050-T-G	intron_variant				21	0	675788	3.10748e-05
12-112482050-TTC-T	intron_variant				1	0	675788	1.47975e-06
12-112482051-T-G	intron_variant				3	0	676176	4.43671e-06
12-112482052-CT-C	intron_variant				6	0	678056	8.84883e-06
12-112482061-T-G	intron_variant				1	0	685488	1.45881e-06
12-112482065-C-A	intron_variant				7884	43	688752	0.0114468
12-112482215-T-C	intron_variant				2	0	735530	2.71913e-06
12-112482216-TGTC-T	intron_variant				1	0	735514	1.35959e-06
12-112482219-C-T	intron_variant				14	0	735302	1.90398e-05
12-112482220-G-A	intron_variant				27	0	734986	3.67354e-05
12-112482226-T-G	intron_variant				2	0	734860	2.72161e-06
12-112482238-G-A	intron_variant				5	0	732618	6.82484e-06
12-112482243-G-A	intron_variant				2	0	729870	2.74021e-06
12-112482250-G-T	intron_variant				1	0	725710	1.37796e-06
12-112482252-G-T	intron_variant				2	0	724436	2.76077e-06
12-112482254-G-A	intron_variant				1	0	723378	1.3824e-06
12-112482272-G-A	intron_variant				18	0	693892	2.59406e-05
12-112482274-C-T	intron_variant				5	0	690212	7.24415e-06
12-112482275-G-A	intron_variant				53	0	685256	7.73434e-05
12-112482276-T-A	intron_variant				1	0	683832	1.46235e-06
12-112482277-T-C	intron_variant				2	0	683990	2.92402e-06
12-112482277-T-G	intron_variant				1	0	683990	1.46201e-06
12-112486381-C-A	intron_variant				1	0	465078	2.15018e-06
12-112486382-T-C	intron_variant				33	0	484476	6.81148e-05
12-112486385-C-A	intron_variant				1	0	497522	2.00996e-06
12-112486387-A-G	intron_variant				2	0	523982	3.81693e-06
12-112486393-T-G	intron_variant				2	0	552326	3.62105e-06
12-112486396-A-G	intron_variant				1	0	565174	1.76937e-06
12-112486397-G-A	intron_variant				6	0	577524	1.03892e-05
12-112486398-G-C	intron_variant				10	0	582758	1.71598e-05
12-112486403-C-A	intron_variant				1	0	605172	1.65242e-06
12-112486405-T-G	intron_variant				1	0	612686	1.63216e-06
12-112486407-G-A	intron_variant				6	0	615654	9.74573e-06
12-112486411-C-T	intron_variant				50	0	625080	7.99898e-05
12-112486412-G-A	intron_variant				25	0	629782	3.96963e-05
12-112486420-C-A	intron_variant				1	0	665662	1.50226e-06
12-112486420-C-G	intron_variant				3	0	665666	4.50676e-06
12-112486425-A-G	intron_variant				2	0	678550	2.94746e-06
12-112486426-C-T	intron_variant				1	0	678448	1.47395e-06
12-112486441-A-T	intron_variant				1	0	703012	1.42245e-06
12-112486453-G-T	splice_acceptor_variant				13	0	726270	1.78997e-05
12-112486639-C-T	3_prime_UTR_variant				2	0	735926	2.71766e-06
12-112486641-T-A	3_prime_UTR_variant				1	0	735926	1.35883e-06
12-112486649-C-T	3_prime_UTR_variant				63	0	735926	8.56064e-05
12-112486650-T-A	3_prime_UTR_variant				1	0	735926	1.35883e-06
12-112486656-C-T	3_prime_UTR_variant				1	0	735926	1.35883e-06
12-112486663-C-A	3_prime_UTR_variant				2	0	735926	2.71766e-06
12-112486676-C-T	3_prime_UTR_variant				18	0	735926	2.4459e-05
12-112486680-C-T	3_prime_UTR_variant				24	0	735918	3.26123e-05
12-112486681-G-A	3_prime_UTR_variant				1	0	735922	1.35884e-06
12-112486699-C-T	3_prime_UTR_variant				1	0	735892	1.3589e-06
12-112486703-C-T	3_prime_UTR_variant				21	0	735860	2.8538e-05
12-112488379-G-A	intron_variant				9	0	485860	1.85239e-05
12-112488383-T-G	intron_variant				5	0	522212	9.57466e-06
12-112488388-C-A	intron_variant				1	0	577170	1.73259e-06
12-112488395-C-A	intron_variant				1	0	608490	1.64341e-06
12-112488399-A-G	intron_variant				4	0	643944	6.21172e-06
12-112488406-A-G	intron_variant				4	0	679442	5.88718e-06
12-112488418-C-T	intron_variant				1	0	714188	1.40019e-06
12-112488422-T-G	intron_variant				1	0	721126	1.38672e-06
12-112488429-C-A	intron_variant				1	0	728046	1.37354e-06
12-112488430-C-T	intron_variant				2	0	729398	2.74199e-06
12-112488432-T-C	intron_variant				1	0	730286	1.36933e-06
12-112488437-C-G	splice_region_variant				2	0	732056	2.73203e-06
12-112488438-C-T	splice_region_variant				2	0	732332	2.731e-06
12-112488439-G-A	splice_region_variant				7	0	732422	9.55733e-06
12-112488439-G-T	splice_region_variant				2	0	732422	2.73067e-06
12-112488465-A-G	missense_variant	ENSP00000489597.1:p.Thr472Ala			1	0	735210	1.36016e-06
12-112488515-G-A	splice_region_variant				1	0	726302	1.37684e-06
12-112488520-C-G	intron_variant				1	0	721608	1.38579e-06
12-112488526-G-T	intron_variant				49	0	710664	6.89496e-05
12-112488534-G-A	intron_variant				18	0	701606	2.56554e-05
12-112488535-C-T	intron_variant				1	0	699640	1.42931e-06
12-112488535-CG-C	intron_variant				2	0	699640	2.85861e-06
12-112488536-G-A	intron_variant				4	0	696582	5.74232e-06
12-112488540-G-A	intron_variant				2	0	694684	2.87901e-06
12-112488542-T-A	intron_variant				1	0	692986	1.44303e-06
12-112488553-G-A	intron_variant				4	0	673278	5.94108e-06
12-112488561-A-G	intron_variant				1	0	657600	1.52068e-06
12-112488567-A-G	intron_variant				1	0	646312	1.54724e-06
12-112488569-T-C	intron_variant				9	0	644116	1.39726e-05
12-112488570-G-A	intron_variant				93	0	642662	0.000144711
12-112488571-C-A	intron_variant				1	0	625830	1.59788e-06
12-112488573-C-T	intron_variant				2	0	623438	3.20802e-06
12-112488575-C-T	intron_variant				1	0	613372	1.63033e-06
12-112488576-G-A	intron_variant				2	0	615078	3.25162e-06
12-112488580-A-G	intron_variant				3	0	604374	4.96381e-06
12-112488951-A-G	intron_variant				1	0	703584	1.42129e-06
12-112488980-G-A	intron_variant				5	0	734890	6.80374e-06
12-112488981-G-C	intron_variant				1	0	735098	1.36036e-06
12-112488982-C-T	intron_variant				1	0	735112	1.36034e-06
12-112488984-C-T	intron_variant				2	0	735378	2.71969e-06
12-112488986-G-A	intron_variant				38	0	735490	5.16662e-05
12-112488992-T-A	intron_variant				6	0	735812	8.15426e-06
12-112488993-C-G	intron_variant				1	0	735824	1.35902e-06
12-112488997-T-G	intron_variant				11	0	735886	1.4948e-05
12-112489005-CATG-C	intron_variant				633	0	735892	0.000860181
12-112489008-G-A	intron_variant				1	0	734636	1.36122e-06
12-112489011-G-A	intron_variant				2	0	735898	2.71777e-06
12-112489015-C-T	intron_variant				1	0	735916	1.35885e-06
12-112489019-C-T	splice_region_variant				8	0	735920	1.08707e-05
12-112489020-G-A	splice_region_variant				8	0	735924	1.08707e-05
12-112489025-T-G	splice_region_variant	ENSP00000489597.1:p.Gly487=			126	0	735916	0.000171215
12-112489047-C-G	missense_variant	ENSP00000489597.1:p.Pro495Ala			1	0	735924	1.35884e-06
12-112489179-C-A	splice_region_variant				4	0	735922	5.43536e-06
12-112489180-C-T	splice_region_variant				1	0	735920	1.35884e-06
12-112489180-CAGCCTGA-C	splice_region_variant				1	0	735920	1.35884e-06
12-112489182-G-C	splice_region_variant				1	0	735920	1.35884e-06
12-112489186-G-A	intron_variant				2	0	735876	2.71785e-06
12-112489186-G-C	intron_variant				1	0	735876	1.35892e-06
12-112489192-T-A	intron_variant				10	0	735896	1.35889e-05
12-112489195-C-A	intron_variant				1	0	735684	1.35928e-06
12-112489199-C-T	intron_variant				23	0	735660	3.12644e-05
12-112489200-G-A	intron_variant				30	0	735780	4.07731e-05
12-112489201-G-A	intron_variant				8	0	735738	1.08734e-05
12-112489202-A-G	intron_variant				9	0	733556	1.2269e-05
12-112489207-C-T	intron_variant				1	0	735340	1.35992e-06
12-112489208-A-G	intron_variant				20	0	735416	2.71955e-05
12-112489209-T-C	intron_variant				1	0	735404	1.3598e-06
12-112489211-C-G	intron_variant				1	0	734880	1.36077e-06
12-112489212-T-C	intron_variant				1	0	734620	1.36125e-06
12-112489217-C-A	intron_variant				1	0	733496	1.36333e-06
12-112489220-G-A	intron_variant				1	0	732490	1.36521e-06
12-112489222-C-A	intron_variant				1	0	729512	1.37078e-06
12-112489222-C-G	intron_variant				1	0	729512	1.37078e-06
12-112489233-C-T	intron_variant				444	0	718912	0.0006176
12-112489234-G-A	intron_variant				3	0	718618	4.17468e-06
12-112489237-C-G	intron_variant				1	0	713338	1.40186e-06
12-112489237-C-T	intron_variant				1	0	713338	1.40186e-06
12-112489248-C-A	intron_variant				1	0	673940	1.48381e-06
12-112489248-C-T	intron_variant				1	0	673944	1.4838e-06
12-112502070-C-A	intron_variant				1	0	428086	2.33598e-06
12-112502073-A-G	intron_variant				86	0	456968	0.000188197
12-112502076-A-G	intron_variant				5	0	467650	1.06918e-05
12-112502077-C-A	intron_variant				1	0	466862	2.14196e-06
12-112502078-C-CT	intron_variant				4	0	479714	8.3383e-06
12-112502079-T-C	intron_variant				1	0	492206	2.03167e-06
12-112502085-GCTTTTTATCCC-G	intron_variant				3	0	520502	5.76367e-06
12-112502086-C-A	intron_variant				1	0	551454	1.81339e-06
12-112502095-C-A	intron_variant				1	0	580940	1.72135e-06
12-112502096-C-T	intron_variant				25	0	599272	4.17173e-05
12-112502107-C-A	intron_variant				1	0	636808	1.57033e-06
12-112502120-CAT-C	intron_variant				2	0	676790	2.95513e-06
12-112502123-G-A	intron_variant				1	0	687712	1.4541e-06
12-112502126-C-T	intron_variant				1	0	693424	1.44212e-06
12-112502130-C-T	intron_variant				5	0	719634	6.94798e-06
12-112502259-A-G	splice_region_variant				3	0	731318	4.10218e-06
12-112502263-A-G	splice_region_variant				3	0	728548	4.11778e-06
12-112502265-T-C	intron_variant				1	0	727268	1.37501e-06
12-112502268-T-C	intron_variant				1	0	722938	1.38324e-06
12-112502278-T-G	intron_variant				17	0	701420	2.42365e-05
12-112502279-C-A	intron_variant				1	0	700808	1.42692e-06
12-112502287-C-G	intron_variant				12	0	686262	1.7486e-05
12-112502300-T-G	intron_variant				1	0	633398	1.57879e-06
12-112502306-A-C	intron_variant				7	0	640982	1.09207e-05
12-112502312-T-A	intron_variant				1	0	597782	1.67285e-06
12-112502313-A-AAAAAAC	intron_variant				3	0	569352	5.26915e-06
12-112502313-AAAAAAC-A	intron_variant				6	0	569352	1.05383e-05
12-112502316-A-G	intron_variant				1	0	442098	2.26194e-06
12-112502317-A-C	intron_variant				1	0	449818	2.22312e-06
12-112502319-C-G	intron_variant				6	0	455602	1.31694e-05
12-112502321-A-C	intron_variant				1	0	461996	2.16452e-06
12-112502321-AAAAC-A	intron_variant				1	0	461996	2.16452e-06
12-112502324-A-T	intron_variant				14	0	463368	3.02136e-05
12-112502330-AC-A	intron_variant				1	0	410800	2.43427e-06
12-112504625-A-C	intron_variant				3	0	352934	8.50017e-06
12-112504625-A-G	intron_variant				3	0	352934	8.50017e-06
12-112504626-G-A	intron_variant				2	0	376230	5.3159e-06
12-112504627-A-C	intron_variant				9	0	381956	2.35629e-05
12-112504631-C-A	intron_variant				2	0	410252	4.87505e-06
12-112504639-C-A	intron_variant				1	0	493812	2.02506e-06
12-112504647-G-A	intron_variant				1	0	529428	1.88883e-06
12-112504648-C-A	intron_variant				1	0	527350	1.89627e-06
12-112504648-C-T	intron_variant				5	0	527354	9.4813e-06
12-112504649-G-A	intron_variant				52	0	536246	9.69704e-05
12-112504649-G-C	intron_variant				1	0	536248	1.86481e-06
12-112504650-T-TGG	intron_variant				1	0	539264	1.85438e-06
12-112504651-G-T	intron_variant				1	0	548416	1.82343e-06
12-112504652-G-T	intron_variant				1	0	557208	1.79466e-06
12-112504658-A-G	intron_variant				23	0	629100	3.65602e-05
12-112504664-G-A	intron_variant				3	0	638768	4.69654e-06
12-112504666-A-G	intron_variant				1	0	649158	1.54046e-06
12-112504669-T-C	intron_variant				5	0	656424	7.61703e-06
12-112504695-A-G	splice_region_variant	ENSP00000489597.1:p.Glu575=			1	0	696990	1.43474e-06
12-112504724-A-T	missense_variant	ENSP00000489597.1:p.Glu585Val			1	0	718368	1.39204e-06
12-112504751-A-G	missense_variant	ENSP00000489597.1:p.Lys594Arg			1	0	711178	1.40612e-06
12-112504770-C-T	3_prime_UTR_variant				1	0	690580	1.44806e-06
12-112504777-A-G	3_prime_UTR_variant				399	0	679782	0.000586953
12-112504780-C-A	3_prime_UTR_variant				1	0	678462	1.47392e-06
12-112504785-G-C	3_prime_UTR_variant				1	0	672428	1.48715e-06
12-112504795-A-G	splice_region_variant				1	0	652098	1.53351e-06
12-112504797-G-A	splice_donor_variant				2	0	641386	3.11825e-06
12-112504812-T-C	intron_variant				3	0	564382	5.31555e-06
12-112504818-A-G	intron_variant				2	0	536432	3.72834e-06
12-112504819-T-C	intron_variant				1	0	537598	1.86013e-06
12-112504822-G-C	intron_variant				1	0	531920	1.87998e-06
12-112504822-G-T	intron_variant				5	0	531920	9.39991e-06
12-112504824-T-A	intron_variant				1	0	507594	1.97008e-06
12-112504836-T-C	intron_variant				40	0	462482	8.64899e-05
