# Supplementary material for: Targeting GLP-1R and IL-17A suppresses obesity-induced leukemia in an oncogenic PTPN11 mutation–driven model
Source: J Clin Invest. 2026 Jun 23;136(15):e202856. doi: 10.1172/JCI202856 (PMC13430024; doi:10.1172/JCI202856)
Supplement: Supporting data values [file jci-136-202856-s183.xlsx]

## Sheet: Figure 2
Figure 2B. CD45.1, PB					Figure 2B. CD45.2, PB
Shp2E76K/+ to WT	Shp2E76K/+ to Ob/Ob	WT to WT	WT to Ob/Ob		Shp2E76K/+ to WT	Shp2E76K/+ to Ob/Ob	WT to WT	WT to Ob/Ob
25	7.7	35.9	43.7		72.2	81.5	59.8	51.3
31	9.9	33.8	41.9		66.1	79.5	62.3	53.3
30.7	8	49.6	39.1		66.2	81.4	47.4	56.4
20.6	18	44	31.1		73.4	79.6	52.5	65.4
Figure 2C, WBC					Figure 2C, Neutrophils #					Figure 2C, Monocytes #					Figure 2C, Monocytes %
Shp2E76K/+ to WT	Shp2E76K/+ to Ob/Ob	WT to WT	WT to Ob/Ob		Shp2E76K/+ to WT	Shp2E76K/+ to Ob/Ob	WT to WT	WT to Ob/Ob		Shp2E76K/+ to WT	Shp2E76K/+ to Ob/Ob	WT to WT	WT to Ob/Ob		Shp2E76K/+ to WT	Shp2E76K/+ to Ob/Ob	WT to WT	WT to Ob/Ob
22.95	25.17	21.89	15.96		4.94	7.14	3.82	3.5		1.93	3.78	1.44	1.3		8.5	25	6.5	8.1
17.19	23.75	13.55	21.48		4.94	6.69	2.43	4.09		1.56	2.38	1.11	1.8		8.2	17.3	8.2	8.4
21.61	25.14	13.54	16.07		3.16	8.72	2.69	4.11		1.16	2.29	1.21	1.43		9.3	15.1	8.9	8.9
12.91	29.04	12.85	18.61		4.2	8.28	2.37	4.1		1.87	2.17	1.12	1.74		9.7	24.1	8.7	9.3
Figure 2C, Lymphocytes %					Figure 2D, Gr-1+/CD11b+, PB
Shp2E76K/+ to WT	Shp2E76K/+ to Ob/Ob	WT to WT	WT to Ob/Ob		Shp2E76K/+ to WT	Shp2E76K/+ to Ob/Ob	WT to WT	WT to Ob/Ob
62.1	42.2	70.7	64.7		21.6	32.6	15.2	23.9
81.5	50.3	69.6	64.2		18.9	33.6	17.6	22.8
74	51.5	63.8	54.2		19.1	32.8	10.2	20.9
71.6	42.4	67.5	64.4		22.6	42.1	16.2	16.3

## Sheet: Figure 3
Figure 3A, cKIT+/CD11b+, BM					Figure 3A, cKIT+/CD11b+, Spleen					Figure 3B, LSK, BM					Figure 3C, BM cellularity
Shp2E76K/+ to WT	Shp2E76K/+ to Ob/Ob	WT to WT	WT to Ob/Ob		Shp2E76K/+ to WT	Shp2E76K/+ to Ob/Ob	WT to WT	WT to Ob/Ob		Shp2E76K/+ to WT	Shp2E76K/+ to Ob/Ob	WT to WT	WT to Ob/Ob		Shp2E76K/+ to WT	Shp2E76K/+ to Ob/Ob	WT to WT	WT to Ob/Ob
6.6	14.4	6.9	6.6		8.2	14	3.9	5.8		1.66	8.28	2.81	3.34		41.4	72.47	39.54	34.6
7.8	11.7	4.8	7.9		8.4	11.4	4.1	7.09		2.43	13.1	1.96	1.95		28.46	66.88	21.89	39.44
5.6	20.3	5.8	6.7		11	9.7	4.9	5.7		3.22	10.5	2.05	4.33		23.3	64.45	42.41	19.42
6.1	13.8	5.9	7.3		9.8	12.5	6	5.3		2.19	11.7	3.28	4.07		42.21	65.46	18.66	39.99
Figure 3D, HPC-1, BM					Figure 3E, GMP, BM					Figure 3E, MEP, BM
Shp2E76K/+ to WT	Shp2E76K/+ to Ob/Ob	WT to WT	WT to Ob/Ob		Shp2E76K/+ to WT	Shp2E76K/+ to Ob/Ob	WT to WT	WT to Ob/Ob		Shp2E76K/+ to WT	Shp2E76K/+ to Ob/Ob	WT to WT	WT to Ob/Ob
40.1	62.5	36.5	26.4		48.7	70.3	45	48.7		31.4	16.6	39.1	32.5
42.4	78.3	53.3	32.4		54.1	73.6	54.7	46.4		28.5	13.6	32.7	39.2
54.5	76.1	60.1	53.1		56.2	61.2	48.4	55.4		25.7	22.5	39.5	29.7
48.6	79.4	42.1	41.4		56.1	56.2	55.7	52.3		23.7	26.9	29.5	34.4

## Sheet: Figure 4F
Figure 4F, Freq. of Th17 cells
Shp2E76K/+ to WT	Shp2E76K/+ to Ob/Ob
7.81	30.9
8.3	37.1
7.15	35.3
5.59	32.1

## Sheet: Figure 6
Figure 6A, Freq. of CD45.1, PB					Figure 6A, Freq. of CD45.2, PB
Vehicle	GLP-1R agonist	anti-IL-17 Ab	Combo		Vehicle	GLP-1R agonist	anti-IL-17 Ab	Combo
24.8	24.6	26.5	71.6		72.8	67.2	70.3	26.3
10.9	20.4	31.5	56.3		87.7	77	64.8	38.8
1.35	23	29.5	42.8		96.9	74.9	67.8	53.3
9.5	0.093	27.5			87.9	98.8	69.7
Figure 6B, Freq. of CD45.1, BM					Figure 6B, Freq. of CD45.2, BM					Figure 6C, IL-17A+/CD4+, Spleen					Figure 6D, Mice weight
Vehicle	GLP-1R agonist	anti-IL-17 Ab	Combo		Vehicle	GLP-1R agonist	anti-IL-17 Ab	Combo		Vehicle	GLP-1R agonist	anti-IL-17 Ab	Combo		Vehicle	GLP-1R agonist	anti-IL-17 Ab	Combo
8.72	14.2	15	40.4		86.1	64.7	61.9	21.6		4.79	3.24	2.52	0.47		78.4	72.1	71.3	68.8
5.92	5.31	19.6	41.6		91.4	69.2	62.3	20.9		2.19	1.23	2.12	0.92		77.4	63.5	77.3	59.9
1.77	13.8	13	34.9		83.7	65.9	69	22.6		2.52	2.55	1.69	0.74		76.9	68.2	70.7	64.5
5.72	1.62	14.2			80.5	81.6	67.1			3.19	2.24	1.54			72.2	69	61.3
Figure 6E, Blood glucose					Figure 6F, Visceral white adipose tissue weight					Figure 6G, Freq. of Gr-1+/CD11b+, PB					Figure 6G, Freq. of Gr-1+/CD11b+, BM
Vehicle	GLP-1R agonist	anti-IL-17 Ab	Combo		Vehicle	GLP-1R agonist	anti-IL-17 Ab	Combo		Vehicle	GLP-1R agonist	anti-IL-17 Ab	Combo		Vehicle	GLP-1R agonist	anti-IL-17 Ab	Combo
235	179	210	150		5.0888	3.0772	5.0399	2.104		57.8	69.5	41.5	41.6		89.1	77.2	70.3	71.1
257	187	230	145		5.2383	3.6734	5.049	3.3834		93.6	73.9	61.2	24.5		90	71.6	82.2	71.2
240	190	202	120		6.9505	3.3037	3.7198	2.8546		70.1	60.8	57.6	49.7		80.1	76.4	80.9	62.8
221	200	227			5.9181	4.1614	6.0239			76	69.1	65.9			77.1	73.1	76.8

## Sheet: Figure 7
Figure 7A, Spleen weight					Figure 7B, Liver weight					Figure 7C, Freq. of LSK, BM					Figure 7D, Freq. of HPC1, BM
Vehicle	GLP-1R agonist	anti-IL-17 Ab	Combo		Vehicle	GLP-1R agonist	anti-IL-17 Ab	Combo		Vehicle	GLP-1R agonist	anti-IL-17 Ab	Combo		Vehicle	GLP-1R agonist	anti-IL-17 Ab	Combo
0.0873	0.1246	0.0587	0.0731		5.9286	4.3585	6.265	5.4328		9.51	4.4	1.87	1.92		82.8	43.1	35.9	51.8
0.1996	0.0941	0.0802	0.0585		6.5451	3.9085	5.5475	4.2843		10.4	3.76	3.39	2.25		87	54	44.1	43.9
0.1716	0.1168	0.0924	0.0467		5.5889	6.0355	6.7362	3.5036		6.37	3.39	1.8	4.32		74.8	37.7	44.9	37.4
0.0873	0.0452	0.0587			5.4248	4.918	4.4644			4.07	1.56	10.5			66.4	16.4	54.9
Figure 7E, Freq. of GMP, BM					Figure 7E, Freq. of MEP, BM
Vehicle	GLP-1R agonist	anti-IL-17 Ab	Combo		Vehicle	GLP-1R agonist	anti-IL-17 Ab	Combo
61.3	51.2	43.9	23		17.4	32.2	32.4	56.1
64	58.8	47.3	18.1		13.8	28.9	31.1	53.5
42.6	44.9	46	34.3		35.2	34.3	30.6	41.9
38.6	47.2	38.9			35.5	36.4	39.1

## Sheet: Figure 9E
Figure 9E. Monocyte and Macrophages in the BM
WT	Vehicle	Combo
723	6691	401
722	7137	363
687	6292	411

## Sheet: Figure 11
Figure 11B, F4/80+, ATMs
Vehicle	GLP-1R agonist	IL-17A Ab	Combo
67.6	46.1	48.5	41.3
66.9	59.5	52.8	43.9
65.2	46.7	59.9	41
60.3	60	47.9
Figure 11G. De novo lipogenesis
Gene	WT			Vehicle			GLP-1R agonist			Anti-IL-17 Ab			Combo
Fas	1078.59	1090.79	1317.17	4082.72	3909.04	3889.16	1518.38	1357.81	1684.16	903.725	1101.43	1102.87	1405.29	1444.57	1408.37
Nr1h2	2045.21	2457.08	2304.25	3809.76	3609.44	3405.76	2406.3	2736.12	2507.02	2508.82	2520.22	2308.41	2510.76	2186.43	2314.8
Nr1h3	855.79	771.586	1106.25	1730.52	1724.83	1589.36	739.459	842.377	678.082	1719.35	1519.6	1307.43	1068.62	895.792	997.521
Insig1	2177.75	2092.13	2485.64	4440.58	3622.28	3353.03	3390.99	3606.71	3181.83	2483.35	2709.14	2372.19	2945.41	3203.11	2955.21
Figure 11H. Fatty acid oxidation
Gene	WT			Vehicle			GLP-1R agonist			Anti-IL-17 Ab			Combo
Acaa2	5500.36	5682.7	5405.77	1981.28	2025.85	1526.37	5382.92	6127.43	5292.97	5322.55	4791.78	5249.93	5603.56	5540	5281.85
Cpt1a	6181.34	6288.58	6306.38	4509.8	3378.32	3348.64	5525.74	5027.34	4882.35	5392.07	5049.4	5592.92	5043.28	5800.91	5297.34
Etfb	4313.23	4569.54	4612.73	2067.48	2139.98	2214.84	2760.52	2641.24	2695.97	4061.6	3756.06	3480.51	4160.58	4069.33	4106.69
Etfa	3839.06	4098.86	4044.31	2480.2	2473.82	2359.86	3632.46	3187.44	3261.99	4143.51	4360.17	4413.05	4470.45	4490.27	3949.09

## Sheet: Figure 12
Figure 12A, CD206, MFI					Figure 12B, Arg1, MFI
Vehicle	GLP-1R agonist	IL-17A Ab	Combo		Vehicle	GLP-1R agonist	IL-17A Ab	Combo
277	303	258	216		347	383	359	244
278	306	282	227		376	378	332	277
309	291	254	216		430	390	336	278
313	301	279			416	412	362

## Sheet: Figure 13
Figure 13A, TIM3+/PD1+ on CD8+ T cells, Spleen					Figure 13B, CD4+ T cells, Spleen					Figure 13B, CD8+ T cells, Spleen
Vehicle	GLP-1R agonist	IL-17A Ab	Combo		Vehicle	GLP-1R agonist	IL-17A Ab	Combo		Vehicle	GLP-1R agonist	IL-17A Ab	Combo
15.9	14.1	11.5	7.08		9.93	9.85	22.2	27.5		2.96	3	10.4	14.8
14.2	7.2	13.1	6.68		4.75	22.7	21.3	23.7		2.69	7.02	7.97	11.1
14	13.9	11.8	8.94		13.8	10.3	16.2	20.2		6.9	3.08	5.73	12.5
15.5	13.9	13.5			10.4	4.93	18.5			2.92	2.86	6.93

## Sheet: Supplemental Figure 1
Supplemental Figure 1
Cancer_Type	No. of Samples		Low BMI	High BMI		Category	PTPN11 mutated samples (%)
UCEC	25		21.7776	30.854		Low BMI	43.1373
COAD	9		19.7036	26.8817		High BMI	56.8627
SKCM	6		19.1001	31.8047
BLCA	4		20.6852	26.2222
LIHC	3		22.9719	35.9375
KIRP	1		21.6441	38.3687
READ	1		22.6562	25.2994
THYM	1		23.5294	27.5482
UCS	1		20.3804	29.1363
			22.0243	30.6837
			24.0055	33.464
			21.875	26.3779
			23.634	29.4076
			20.9042	25.9645
			24.6711	34.4222
			22.3214	29.6444
			21.2874	38.0623
			23.0546	31.1791
			22.9398	26.3841
			19.9184	26.8524
			24.2382	28.9993
			18.9866	25.9695
				27.1809
				27.1731
				29.7265
				28.9262
				42.458
				26.5118
				27.1203

[truncated: 6 more sheets: Supplemental Figure 2, Supplemental Figure 3, Supplemental Figure 4, Supplemental Figure 5, Supplemental Figure 6, Supplementary Figure 7]
